# Supplementary material for: Metagenomics of an Alkaline Hot Spring in Galicia (Spain): Microbial Diversity Analysis and Screening for Novel Lipolytic Enzymes
Source: Front Microbiol. 2015 Nov 20;6:1291. doi: 10.3389/fmicb.2015.01291 (PMC4653306; doi:10.3389/fmicb.2015.01291)
Supplement: Supplementary file 2 [file Table4.XLSX]

## Sheet: SEED Subsystems level 1
Table S4.1. Functional classification of the contigs assembled from the Lobios hot spring fosmid metagenome using the SEED Subsystem database (Level 1).
metagenome	level 1	hits	avg eValue	avg % ident	avg align len	%
4570559.3	Clustering-based subsystems	1891	-45.11	70.36	122.07	16.2513
4570559.3	Miscellaneous	1064	-40.22	70.57	111.12	9.14404
4570559.3	Carbohydrates	1057	-54.35	71.43	140.39	9.08388
4570559.3	Protein Metabolism	969	-47.62	71.68	126.77	8.3276
4570559.3	Amino Acids and Derivatives	955	-53.59	70.88	141.16	8.20729
4570559.3	Cofactors, Vitamins, Prosthetic Groups, Pigments	903	-43.19	70.48	117.96	7.7604
4570559.3	RNA Metabolism	507	-42.08	69.74	116.59	4.35717
4570559.3	DNA Metabolism	503	-42.38	70.33	117.60	4.32279
4570559.3	Respiration	452	-39.32	69.36	107.74	3.8845
4570559.3	Membrane Transport	451	-40.47	68.93	113.40	3.8759
4570559.3	Cell Wall and Capsule	407	-40.53	68.70	114.22	3.49777
4570559.3	Fatty Acids, Lipids, and Isoprenoids	357	-43.60	69.34	123.00	3.06806
4570559.3	Nucleosides and Nucleotides	357	-49.92	70.99	132.32	3.06806
4570559.3	Virulence, Disease and Defense	286	-32.63	68.21	100.28	2.45789
4570559.3	Stress Response	244	-38.48	71.08	106.48	2.09694
4570559.3	Cell Division and Cell Cycle	172	-42.27	69.87	118.15	1.47817
4570559.3	Regulation and Cell signaling	165	-34.92	68.49	102.09	1.41801
4570559.3	Metabolism of Aromatic Compounds	163	-43.76	70.89	116.81	1.40083
4570559.3	Phages, Prophages, Transposable elements, Plasmids	148	-67.96	79.08	151.64	1.27191
4570559.3	Nitrogen Metabolism	116	-58.47	69.86	149.58	0.996906
4570559.3	Motility and Chemotaxis	103	-34.25	65.12	105.81	0.885184
4570559.3	Sulfur Metabolism	99	-43.87	69.44	120.44	0.850808
4570559.3	Phosphorus Metabolism	91	-49.75	70.55	132.85	0.782056
4570559.3	Iron acquisition and metabolism	64	-28.71	67.23	91.14	0.550017
4570559.3	Potassium metabolism	38	-57.73	68.05	153.37	0.326573
4570559.3	Secondary Metabolism	30	-45.12	65.83	132.67	0.257821
4570559.3	Dormancy and Sporulation	27	-28.37	67.19	89.81	0.232039
4570559.3	Photosynthesis	17	-40.32	70.31	113.40	0.146098
Total		11636				100
	Photosynthesis	17	0.1
	Dormancy and Sporulation	27	0.2
	Secondary Metabolism	30	0.3
	Potassium metabolism	38	0.3
	Iron acquisition and metabolism	64	0.6
	Phosphorus Metabolism	91	0.8
	Sulfur Metabolism	99	0.9
	Motility and Chemotaxis	103	0.9
	Nitrogen Metabolism	116	1
	Phages, Prophages,...	148	1.3
	Metabolism of Aromatic Compounds	163	1.4
	Regulation and Cell signaling	165	1.4
	Cell Division and Cell Cycle	172	1.5
	Stress Response	244	2.1
	Virulence, Disease and Defense	286	2.5
	Fatty Acids, Lipids, and Isoprenoids	357	3.1
	Nucleosides and Nucleotides	357	3.1
	Cell Wall and Capsule	407	3.5
	Membrane Transport	451	3.9
	Respiration	452	3.9
	DNA Metabolism	503	4.3
	RNA Metabolism	507	4.4
	Cofactors, Vitamins, Pigments,…	903	7.8
	Amino Acids and Derivatives	955	8.2
	Protein Metabolism	969	8.3
	Carbohydrates	1057	9.1
	Miscellaneous	1064	9.1
	Clustering-based subsystems	1891	16.3

## Sheet: SEED Subsystems Level 2
Table S4.2. Functional classification of the contigs assembled from the Lobios hot spring fosmid metagenome using the SEED Subsystem database (Level 2).
metagenome	level 1	level 2	# hits	avg eValue	avg % ident	avg align len
4570559.3	Clustering-based subsystems	-	1156	-45.89	71.04	123.12
4570559.3	Miscellaneous	Plant-Prokaryote DOE project	998	-40.28	70.69	111.00
4570559.3	Protein Metabolism	Protein biosynthesis	584	-45.14	72.06	120.62
4570559.3	Cofactors, Vitamins, Prosthetic Groups, Pigments	Folate and pterines	465	-41.68	70.44	114.01
4570559.3	Carbohydrates	Central carbohydrate metabolism	438	-57.84	71.32	148.73
4570559.3	RNA Metabolism	RNA processing and modification	405	-41.10	69.54	113.84
4570559.3	Amino Acids and Derivatives	Lysine, threonine, methionine, and cysteine	278	-54.17	71.18	140.36
4570559.3	Amino Acids and Derivatives	Branched-chain amino acids	257	-55.64	70.20	149.00
4570559.3	Carbohydrates	One-carbon Metabolism	252	-62.45	72.87	154.65
4570559.3	DNA Metabolism	DNA repair	245	-43.08	68.57	120.53
4570559.3	Respiration	Electron donating reactions	212	-40.12	68.66	111.11
4570559.3	DNA Metabolism	DNA replication	201	-40.91	69.44	119.78
4570559.3	Virulence, Disease and Defense	Resistance to antibiotics and toxic compounds	190	-30.44	66.24	100.20
4570559.3	Nucleosides and Nucleotides	Purines	184	-41.70	68.22	119.44
4570559.3	Fatty Acids, Lipids, and Isoprenoids	Fatty acids	179	-47.50	71.89	130.10
4570559.3	Cell Division and Cell Cycle	-	172	-42.27	69.87	118.15
4570559.3	Membrane Transport	ABC transporters	168	-43.83	69.48	119.40
4570559.3	Carbohydrates	CO2 fixation	163	-62.40	73.26	151.60
4570559.3	Cell Wall and Capsule	-	152	-41.24	67.23	117.73
4570559.3	Protein Metabolism	Protein processing and modification	146	-49.28	70.84	128.94
4570559.3	Protein Metabolism	Protein degradation	141	-55.61	71.64	146.56
4570559.3	Carbohydrates	Fermentation	140	-51.72	69.70	137.82
4570559.3	Cell Wall and Capsule	Capsular and extracellular polysacchrides	140	-40.40	69.19	113.02
4570559.3	Carbohydrates	-	128	-42.50	70.81	114.33
4570559.3	Amino Acids and Derivatives	Alanine, serine, and glycine	127	-50.62	69.77	136.69
4570559.3	Clustering-based subsystems	Fatty acid metabolic cluster	127	-44.66	70.79	119.27
4570559.3	Amino Acids and Derivatives	Arginine; urea cycle, polyamines	126	-54.81	72.36	140.87
4570559.3	Regulation and Cell signaling	-	124	-39.40	67.81	112.58
4570559.3	Carbohydrates	Monosaccharides	121	-45.26	69.24	125.69
4570559.3	Respiration	Electron accepting reactions	118	-43.54	67.30	113.61
4570559.3	Respiration	-	117	-32.45	68.92	95.86
4570559.3	Nitrogen Metabolism	-	116	-58.47	69.86	149.58
4570559.3	Amino Acids and Derivatives	Aromatic amino acids and derivatives	116	-47.38	71.84	126.61
4570559.3	Nucleosides and Nucleotides	Pyrimidines	113	-59.90	74.39	149.18
4570559.3	Cofactors, Vitamins, Prosthetic Groups, Pigments	Tetrapyrroles	112	-47.45	72.52	124.47
4570559.3	Phages, Prophages, Transposable elements, Plasmids	Phages, Prophages	105	-76.10	81.21	163.25
4570559.3	Clustering-based subsystems	Biosynthesis of galactoglycans and related lipopolysacharides	104	-28.88	66.44	90.84
4570559.3	Carbohydrates	Organic acids	103	-57.96	71.32	153.05
4570559.3	Cell Wall and Capsule	Gram-Negative cell wall components	103	-41.57	69.61	115.16
4570559.3	Stress Response	Oxidative stress	103	-35.77	72.47	96.82
4570559.3	RNA Metabolism	Transcription	102	-48.86	71.09	135.53
4570559.3	Fatty Acids, Lipids, and Isoprenoids	Isoprenoids	101	-43.83	68.95	123.27
4570559.3	Carbohydrates	Di- and oligosaccharides	100	-52.17	71.33	137.06
4570559.3	Membrane Transport	-	100	-33.15	67.95	97.79
4570559.3	Amino Acids and Derivatives	Glutamine, glutamate, aspartate, asparagine; ammonia assimilation	95	-70.50	70.10	173.71
4570559.3	Phosphorus Metabolism	-	91	-49.75	70.55	132.85
4570559.3	Metabolism of Aromatic Compounds	Peripheral pathways for catabolism of aromatic compounds	86	-41.90	68.41	123.07
4570559.3	Motility and Chemotaxis	Flagellar motility in Prokaryota	84	-32.18	65.00	102.07
4570559.3	Fatty Acids, Lipids, and Isoprenoids	Phospholipids	82	-38.85	68.01	113.13
4570559.3	Cofactors, Vitamins, Prosthetic Groups, Pigments	NAD and NADP	77	-40.67	69.45	114.97
4570559.3	Protein Metabolism	Protein folding	76	-43.99	70.68	119.91
4570559.3	Stress Response	Heat shock	71	-41.33	69.27	117.20
4570559.3	Cofactors, Vitamins, Prosthetic Groups, Pigments	-	69	-44.04	68.87	119.27
4570559.3	Membrane Transport	Protein translocation across cytoplasmic membrane	69	-42.99	69.67	117.91
4570559.3	Fatty Acids, Lipids, and Isoprenoids	-	68	-45.09	68.51	129.42
4570559.3	Miscellaneous	-	67	-39.41	69.02	112.80
4570559.3	DNA Metabolism	CRISPs	64	-42.14	74.90	107.00
4570559.3	Iron acquisition and metabolism	-	63	-29.63	67.26	93.15
4570559.3	Cofactors, Vitamins, Prosthetic Groups, Pigments	Biotin	62	-32.90	71.67	99.32
4570559.3	Clustering-based subsystems	Cell Division	62	-45.08	69.17	123.63
4570559.3	Clustering-based subsystems	Clustering-based subsystems	60	-27.58	66.89	90.33
4570559.3	Nucleosides and Nucleotides	-	59	-54.61	72.28	139.03
4570559.3	Clustering-based subsystems	Cytochrome biogenesis	56	-53.60	70.83	137.03
4570559.3	Amino Acids and Derivatives	Histidine Metabolism	54	-41.76	69.41	119.22
4570559.3	Cell Wall and Capsule	Cell wall of Mycobacteria	53	-38.76	70.50	111.45
4570559.3	Membrane Transport	Protein secretion system, Type II	51	-38.06	67.01	110.77
4570559.3	Cofactors, Vitamins, Prosthetic Groups, Pigments	Coenzyme A	50	-46.12	68.88	131.66
4570559.3	Virulence, Disease and Defense	-	49	-37.77	71.55	101.01
4570559.3	Carbohydrates	Sugar alcohols	49	-51.22	74.57	128.57
4570559.3	Metabolism of Aromatic Compounds	Metabolism of central aromatic intermediates	48	-48.32	71.99	123.34
4570559.3	Respiration	ATP synthases	47	-47.83	78.22	118.03
4570559.3	Cofactors, Vitamins, Prosthetic Groups, Pigments	Quinone cofactors	47	-47.38	69.48	127.08
4570559.3	Carbohydrates	Polysaccharides	45	-75.66	73.71	173.84
4570559.3	Sulfur Metabolism	Inorganic sulfur assimilation	45	-52.31	73.17	132.21
4570559.3	Protein Metabolism	Selenoproteins	43	-51.16	69.53	140.02
4570559.3	Metabolism of Aromatic Compounds	Anaerobic degradation of aromatic compounds	41	-38.93	67.67	113.24
4570559.3	Clustering-based subsystems	Methylamine utilization	40	-61.78	75.73	148.56
4570559.3	Cofactors, Vitamins, Prosthetic Groups, Pigments	Pyridoxine	40	-49.95	70.09	132.23
4570559.3	Metabolism of Aromatic Compounds	-	39	-39.50	71.79	103.90
4570559.3	Potassium metabolism	-	38	-57.73	68.05	153.37
4570559.3	Clustering-based subsystems	Protein export?	36	-43.26	71.42	115.74
4570559.3	Virulence, Disease and Defense	Detection	35	-40.31	73.99	111.30
4570559.3	Clustering-based subsystems	Probably GTP or GMP signaling related	35	-42.31	66.67	121.10
4570559.3	DNA Metabolism	-	34	-43.78	72.43	114.35
4570559.3	Clustering-based subsystems	Ribosome-related cluster	34	-45.08	68.34	128.92
4570559.3	Stress Response	-	34	-43.49	70.03	119.06
4570559.3	Sulfur Metabolism	-	34	-39.34	69.04	112.13
4570559.3	Clustering-based subsystems	Isoprenoid/cell wall biosynthesis: PREDICTED UNDECAPRENYL DIPHOSPHATE PHOSPHATASE	33	-47.39	66.74	134.45
4570559.3	Clustering-based subsystems	Lysine, threonine, methionine, and cysteine	31	-35.16	65.81	106.35
4570559.3	Regulation and Cell signaling	Regulation of virulence	30	-34.06	65.85	102.80
4570559.3	Amino Acids and Derivatives	Proline and 4-hydroxyproline	27	-56.67	70.66	149.84
4570559.3	Dormancy and Sporulation	-	27	-28.37	67.19	89.81
4570559.3	Clustering-based subsystems	Ribosomal Protein L28P relates to a set of uncharacterized proteins	26	-26.31	67.46	105.77
4570559.3	Clustering-based subsystems	CRISPRs and associated hypotheticals	25	-79.07	80.48	175.93
4570559.3	Clustering-based subsystems	Tricarboxylate transporter	25	-57.43	67.77	150.27
4570559.3	Cell Wall and Capsule	Gram-Positive cell wall components	24	-28.04	67.77	87.41
4570559.3	Phages, Prophages, Transposable elements, Plasmids	Pathogenicity islands	23	-66.60	70.40	169.49
4570559.3	Clustering-based subsystems	Two related proteases	23	-59.96	69.57	153.63
4570559.3	Clustering-based subsystems	Phosphate metabolism	22	-33.59	66.97	101.33
4570559.3	Clustering-based subsystems	Nucleotidyl-phosphate metabolic cluster	21	-40.75	64.89	117.75
4570559.3	Membrane Transport	Protein and nucleoprotein secretion system, Type IV	21	-63.10	79.93	140.56
4570559.3	Nucleosides and Nucleotides	Detoxification	21	-44.48	69.61	119.40
4570559.3	Sulfur Metabolism	Organic sulfur assimilation	21	-38.00	65.41	114.08
4570559.3	Motility and Chemotaxis	-	20	-49.52	66.01	133.43
4570559.3	Clustering-based subsystems	Translation	20	-49.19	67.97	135.63
4570559.3	Membrane Transport	Protein secretion system, Type VI	19	-60.66	69.30	164.49
4570559.3	Carbohydrates	Aminosugars	19	-43.80	72.95	115.77
4570559.3	Membrane Transport	Uni- Sym- and Antiporters	19	-36.02	66.84	110.43
4570559.3	Clustering-based subsystems	Molybdopterin oxidoreductase	18	-49.03	70.43	120.71
4570559.3	DNA Metabolism	DNA uptake, competence	18	-42.98	69.94	121.16
4570559.3	Regulation and Cell signaling	Quorum sensing and biofilm formation	17	-29.29	66.65	91.76
4570559.3	Photosynthesis	-	17	-40.32	70.31	113.40
4570559.3	Cofactors, Vitamins, Prosthetic Groups, Pigments	Riboflavin, FMN, FAD	16	-41.62	70.11	119.93
4570559.3	Secondary Metabolism	Plant Hormones	16	-52.31	72.24	137.75
4570559.3	Phages, Prophages, Transposable elements, Plasmids	Transposable elements	16	-37.93	68.71	109.33
4570559.3	Clustering-based subsystems	Hypothetical protein possible functionally linked with Alanyl-tRNA synthetase	15	-41.87	73.69	110.58
4570559.3	DNA Metabolism	DNA recombination	15	-43.43	70.33	122.02
4570559.3	Amino Acids and Derivatives	-	14	-43.75	68.88	121.31
4570559.3	Clustering-based subsystems	Pyruvate kinase associated cluster	14	-46.52	71.39	119.70
4570559.3	Cofactors, Vitamins, Prosthetic Groups, Pigments	Lipoic acid	14	-40.79	66.81	115.89
4570559.3	Stress Response	Periplasmic Stress	13	-23.95	65.39	82.22
4570559.3	Clustering-based subsystems	Monosaccharides	12	-59.47	75.92	137.06
4570559.3	Clustering-based subsystems	TldD cluster	12	-50.08	72.61	131.33
4570559.3	Clustering-based subsystems	proteosome related	12	-47.08	66.03	133.94
4570559.3	Virulence, Disease and Defense	Adhesion	12	-28.94	71.39	84.87
4570559.3	Regulation and Cell signaling	Programmed Cell Death and Toxin-antitoxin Systems	11	-22.06	73.04	69.22
4570559.3	Cofactors, Vitamins, Prosthetic Groups, Pigments	Coenzyme F420	10	-34.65	63.62	113.40
4570559.3	Stress Response	Osmotic stress	10	-45.73	69.58	125.43
4570559.3	Carbohydrates	Glycoside hydrolases	10	-50.12	68.89	128.04
4570559.3	Clustering-based subsystems	Hypothetical in Lysine biosynthetic cluster	10	-30.48	68.15	90.87
4570559.3	Secondary Metabolism	Biologically active compounds in metazoan cell defence and differentiation	9	-52.50	66.31	147.39
4570559.3	Clustering-based subsystems	DNA polymerase III epsilon cluster	9	-22.44	68.34	72.56
4570559.3	Clustering-based subsystems	recX and regulatory cluster	9	-26.60	64.05	90.50
4570559.3	Clustering-based subsystems	tRNA sulfuration	9	-44.42	65.38	131.25
4570559.3	Clustering-based subsystems	Oxidative stress	8	-27.00	76.30	70.50
4570559.3	Clustering-based subsystems	Carotenoid biosynthesis	8	-40.03	66.04	117.27
4570559.3	Clustering-based subsystems	Hypothetical lipase related to Phosphatidate metabolism	8	-11.63	66.06	50.53
4570559.3	Clustering-based subsystems	Three hypotheticals linked to lipoprotein biosynthesis	8	-30.67	69.57	83.78
4570559.3	Clustering-based subsystems	Chromosome Replication	7	-71.38	75.64	174.38
4570559.3	Stress Response	Cold shock	7	-17.62	79.44	52.81
4570559.3	Stress Response	Detoxification	6	-40.56	63.41	132.06
4570559.3	Clustering-based subsystems	Probably Pyrimidine biosynthesis-related	6	-34.67	69.88	98.67
4570559.3	Clustering-based subsystems	Probably organic hydroperoxide resistance related hypothetical protein	5	-34.60	69.93	100.60
4570559.3	Clustering-based subsystems	Putative asociate of RNA polymerase sigma-54 factor rpoN	5	-15.25	65.93	58.38
4570559.3	Clustering-based subsystems	Recombination related cluster	5	-70.60	70.76	184.00
4570559.3	Clustering-based subsystems	Catabolism of an unknown compound	4	-55.33	68.78	143.22
4570559.3	Clustering-based subsystems	Carbohydrates	4	-60.17	73.08	147.00
4570559.3	Clustering-based subsystems	Choline bitartrate degradation, putative	4	-69.25	60.76	209.75
4570559.3	Clustering-based subsystems	D-tyrosyl-tRNA(Tyr) deacylase (EC 3.1.-.-) cluster	4	-26.00	63.30	95.50
4570559.3	Clustering-based subsystems	Hypothetical associated with RecF	4	-17.50	64.15	69.83
4570559.3	Clustering-based subsystems	alpha-proteobacterial cluster of hypotheticals	4	-51.25	69.56	140.50
4570559.3	Membrane Transport	Sugar Phosphotransferase Systems, PTS	4	-29.70	65.72	97.20
4570559.3	Stress Response	Acid stress	4	-104.25	66.76	244.75
4570559.3	Clustering-based subsystems	Proteasome related clusters	3	-45.50	62.41	148.00
4570559.3	Clustering-based subsystems	Putative Isoquinoline 1-oxidoreductase subunit	3	-46.75	68.13	130.00
4570559.3	Phages, Prophages, Transposable elements, Plasmids	-	2	-22.25	67.38	71.38
4570559.3	Cofactors, Vitamins, Prosthetic Groups, Pigments	Coenzyme M	2	-48.50	83.88	114.50
4570559.3	Phages, Prophages, Transposable elements, Plasmids	Plasmid related functions	2	-61.25	100.00	116.25
4570559.3	Clustering-based subsystems	Hypothetical Related to Dihydroorate Dehydrogenase	2	-61.50	74.16	165.00
4570559.3	Clustering-based subsystems	Related to Menaquinone-cytochrome C reductase	2	-66.50	68.80	151.50
4570559.3	Clustering-based subsystems	Sulfatases and sulfatase modifying factor 1 (and a hypothetical)	2	-37.33	63.25	119.00
4570559.3	Iron acquisition and metabolism	Siderophores	2	-13.50	66.66	58.00
4570559.3	Secondary Metabolism	Biosynthesis of phenylpropanoids	2	-38.50	62.59	124.00
4570559.3	Secondary Metabolism	Plant Alkaloids	2	-21.00	64.52	77.00
4570559.3	Clustering-based subsystems	Flagella protein?	1	-14.00	74.07	54.00
4570559.3	Clustering-based subsystems	Probably Ybbk-related hypothetical membrane proteins	1	-75.00	69.74	195.00
4570559.3	Clustering-based subsystems	Putrescine/GABA utilization cluster-temporal,to add to SSs	1	-44.00	71.90	121.00
4570559.3	Clustering-based subsystems	Sarcosine oxidase	1	-57.00	84.55	123.00
4570559.3	Clustering-based subsystems	Shiga toxin cluster	1	-122.00	98.10	211.00
4570559.3	Fatty Acids, Lipids, and Isoprenoids	Triacylglycerols	1	-13.00	62.07	58.00
4570559.3	Membrane Transport	Protein secretion system, Type VIII (Extracellular nucleation/precipitation pathway, ENP)	1	-42.00	66.41	128.00
4570559.3	Regulation and Cell signaling	Proteolytic pathway	1	-38.00	66.67	111.00
4570559.3	Respiration	Sodium Ion-Coupled Energetics	1	-15.00	62.50	64.00
4570559.3	Secondary Metabolism	Aromatic amino acids and derivatives	1	-66.00	63.10	187.00
4570559.3	Virulence, Disease and Defense	Toxins and superantigens	1	-28.00	62.92	89.00
			12989

## Sheet: SEED Subsystems Level 3
Table S4.3. Functional classification of the contigs assembled from the Lobios hot spring fosmid metagenome using the SEED Subsystem database (Level 3).
metagenome	level 1	level 2	level 3	# hits	avg eValue	avg % ident	avg align len
4570559.3	Cofactors, Vitamins, Prosthetic Groups, Pigments	Folate and pterines	YgfZ	247	-52.85	71.59	137.46
4570559.3	Carbohydrates	One-carbon Metabolism	Serine-glyoxylate cycle	235	-71.49	73.80	173.28
4570559.3	RNA Metabolism	RNA processing and modification	tRNA modification Bacteria	163	-47.08	71.44	123.45
4570559.3	DNA Metabolism	DNA replication	DNA-replication	136	-48.45	70.12	135.28
4570559.3	Carbohydrates	-	Sugar utilization in Thermotogales	127	-43.04	70.54	115.61
4570559.3	Miscellaneous	Plant-Prokaryote DOE project	PROSC	124	-53.28	69.05	143.98
4570559.3	Amino Acids and Derivatives	Branched-chain amino acids	Isoleucine degradation	119	-45.20	67.96	137.96
4570559.3	Clustering-based subsystems	-	Bacterial Cell Division	119	-42.16	68.49	118.72
4570559.3	RNA Metabolism	RNA processing and modification	tRNA modification Archaea	118	-34.51	65.97	104.13
4570559.3	Cofactors, Vitamins, Prosthetic Groups, Pigments	Folate and pterines	5-FCL-like protein	115	-47.07	70.65	125.35
4570559.3	Protein Metabolism	Protein biosynthesis	Universal GTPases	109	-55.63	71.68	144.57
4570559.3	Clustering-based subsystems	Fatty acid metabolic cluster	COG1399	105	-47.31	70.95	124.44
4570559.3	Cell Wall and Capsule	-	Peptidoglycan Biosynthesis	99	-42.73	66.59	121.61
4570559.3	Amino Acids and Derivatives	Branched-chain amino acids	Valine degradation	92	-43.95	67.97	127.69
4570559.3	Phosphorus Metabolism	-	Phosphate metabolism	91	-50.20	71.28	132.86
4570559.3	Carbohydrates	CO2 fixation	Photorespiration (oxidative C2 cycle)	90	-56.02	69.43	145.93
4570559.3	Carbohydrates	Fermentation	Acetyl-CoA fermentation to Butyrate	89	-41.72	67.82	122.29
4570559.3	Nucleosides and Nucleotides	Purines	Purine conversions	88	-44.53	68.99	124.17
4570559.3	Fatty Acids, Lipids, and Isoprenoids	Fatty acids	Fatty Acid Biosynthesis FASII	87	-47.75	73.00	125.75
4570559.3	Amino Acids and Derivatives	Glutamine, glutamate, aspartate, asparagine; ammonia assimilation	Glutamine, Glutamate, Aspartate and Asparagine Biosynthesis	86	-76.95	71.14	184.46
4570559.3	Respiration	Electron donating reactions	Respiratory Complex I	86	-48.70	70.42	126.44
4570559.3	Clustering-based subsystems	Biosynthesis of galactoglycans and related lipopolysacharides	CBSS-258594.1.peg.3339	85	-25.94	65.76	86.34
4570559.3	Protein Metabolism	Protein degradation	Proteolysis in bacteria, ATP-dependent	83	-62.26	73.34	160.37
4570559.3	Protein Metabolism	Protein biosynthesis	Ribosome LSU bacterial	83	-32.74	74.60	91.55
4570559.3	Amino Acids and Derivatives	Branched-chain amino acids	Branched chain amino acid degradation regulons	82	-57.38	71.82	149.52
4570559.3	Fatty Acids, Lipids, and Isoprenoids	Isoprenoids	Isoprenoid Biosynthesis	81	-50.27	70.11	136.14
4570559.3	Fatty Acids, Lipids, and Isoprenoids	Fatty acids	Fatty acid degradation regulons	80	-53.43	71.50	143.38
4570559.3	Carbohydrates	Central carbohydrate metabolism	TCA Cycle	79	-70.02	71.34	177.58
4570559.3	Fatty Acids, Lipids, and Isoprenoids	Phospholipids	Glycerolipid and Glycerophospholipid Metabolism in Bacteria	79	-36.82	68.40	107.08
4570559.3	Carbohydrates	Central carbohydrate metabolism	Glycolysis and Gluconeogenesis, including Archaeal enzymes	78	-54.22	73.31	139.47
4570559.3	Amino Acids and Derivatives	Alanine, serine, and glycine	Glycine and Serine Utilization	78	-51.37	71.65	136.18
4570559.3	Amino Acids and Derivatives	Lysine, threonine, methionine, and cysteine	Methionine Biosynthesis	77	-63.19	72.46	158.67
4570559.3	Miscellaneous	Plant-Prokaryote DOE project	COG0451	77	-33.29	68.30	99.67
4570559.3	Miscellaneous	Plant-Prokaryote DOE project	Iojap	77	-33.31	73.86	93.39
4570559.3	Nucleosides and Nucleotides	Purines	De Novo Purine Biosynthesis	77	-46.57	69.99	127.81
4570559.3	Carbohydrates	Central carbohydrate metabolism	Glycolysis and Gluconeogenesis	76	-59.69	74.11	150.34
4570559.3	Amino Acids and Derivatives	Branched-chain amino acids	Branched-Chain Amino Acid Biosynthesis	75	-57.89	71.97	153.80
4570559.3	Carbohydrates	Fermentation	Acetone Butanol Ethanol Synthesis	74	-47.05	68.90	129.25
4570559.3	Cell Division and Cell Cycle	-	Bacterial Cytoskeleton	74	-48.87	68.98	133.12
4570559.3	Miscellaneous	Plant-Prokaryote DOE project	COG0523	74	-25.57	72.10	77.50
4570559.3	Membrane Transport	ABC transporters	ABC transporter branched-chain amino acid (TC 3.A.1.4.1)	73	-52.25	71.62	132.49
4570559.3	DNA Metabolism	DNA repair	DNA repair, bacterial	73	-43.00	69.70	116.12
4570559.3	Clustering-based subsystems	-	Conserved gene cluster associated with Met-tRNA formyltransferase	72	-37.06	68.04	110.48
4570559.3	Fatty Acids, Lipids, and Isoprenoids	Fatty acids	Fatty acid metabolism cluster	71	-42.10	69.32	130.81
4570559.3	Metabolism of Aromatic Compounds	Peripheral pathways for catabolism of aromatic compounds	n-Phenylalkanoic acid degradation	71	-38.42	68.50	121.18
4570559.3	Stress Response	Heat shock	Heat shock dnaK gene cluster extended	71	-41.33	69.27	117.20
4570559.3	Carbohydrates	Central carbohydrate metabolism	Pyruvate metabolism II: acetyl-CoA, acetogenesis from pyruvate	70	-49.53	71.35	131.00
4570559.3	Amino Acids and Derivatives	Lysine, threonine, methionine, and cysteine	Threonine and Homoserine Biosynthesis	70	-45.09	67.75	127.69
4570559.3	Fatty Acids, Lipids, and Isoprenoids	-	Polyhydroxybutyrate metabolism	68	-45.09	68.51	129.42
4570559.3	Miscellaneous	Plant-Prokaryote DOE project	Iron-sulfur cluster assembly	67	-49.30	73.56	123.63
4570559.3	Amino Acids and Derivatives	Branched-chain amino acids	Leucine Degradation and HMG-CoA Metabolism	66	-65.03	71.30	164.15
4570559.3	Cofactors, Vitamins, Prosthetic Groups, Pigments	-	Thiamin biosynthesis	65	-48.50	70.09	127.38
4570559.3	Carbohydrates	Central carbohydrate metabolism	Dehydrogenase complexes	65	-55.44	69.74	145.43
4570559.3	Carbohydrates	Central carbohydrate metabolism	Entner-Doudoroff Pathway	65	-40.22	68.69	116.18
4570559.3	Cofactors, Vitamins, Prosthetic Groups, Pigments	NAD and NADP	NAD and NADP cofactor biosynthesis global	64	-37.55	68.98	108.66
4570559.3	Carbohydrates	Fermentation	Butanol Biosynthesis	64	-51.33	70.60	137.61
4570559.3	Nucleosides and Nucleotides	Pyrimidines	pyrimidine conversions	64	-53.37	75.10	132.08
4570559.3	Clustering-based subsystems	-	CBSS-350688.3.peg.1509	63	-51.98	71.03	135.62
4570559.3	Motility and Chemotaxis	Flagellar motility in Prokaryota	Flagellum	63	-32.51	65.33	103.18
4570559.3	Cofactors, Vitamins, Prosthetic Groups, Pigments	Biotin	Biotin biosynthesis	62	-32.90	71.67	99.32
4570559.3	Miscellaneous	Plant-Prokaryote DOE project	COG2363	62	-48.75	70.58	130.51
4570559.3	Nitrogen Metabolism	-	Ammonia assimilation	61	-51.68	70.75	133.83
4570559.3	Cofactors, Vitamins, Prosthetic Groups, Pigments	Tetrapyrroles	Heme and Siroheme Biosynthesis	60	-38.85	69.93	110.66
4570559.3	RNA Metabolism	RNA processing and modification	tRNA modification yeast cytoplasmic	60	-29.60	66.72	92.60
4570559.3	Respiration	Electron accepting reactions	Anaerobic respiratory reductases	58	-46.83	68.26	122.78
4570559.3	DNA Metabolism	DNA repair	DNA Repair Base Excision	57	-32.81	67.60	100.16
4570559.3	Carbohydrates	Di- and oligosaccharides	Maltose and Maltodextrin Utilization	55	-59.36	71.19	146.28
4570559.3	Amino Acids and Derivatives	Arginine; urea cycle, polyamines	Arginine Biosynthesis extended	55	-49.15	68.34	136.51
4570559.3	Phosphorus Metabolism	-	P uptake (cyanobacteria)	55	-46.68	69.42	127.34
4570559.3	Carbohydrates	CO2 fixation	Calvin-Benson cycle	54	-66.86	75.73	158.12
4570559.3	Cell Division and Cell Cycle	-	Two cell division clusters relating to chromosome partitioning	54	-34.19	67.49	103.89
4570559.3	Clustering-based subsystems	Biosynthesis of galactoglycans and related lipopolysacharides	CBSS-376686.6.peg.291	54	-31.82	67.11	95.33
4570559.3	Protein Metabolism	Protein biosynthesis	Ribosome SSU bacterial	54	-34.27	73.65	96.27
4570559.3	Cell Wall and Capsule	Cell wall of Mycobacteria	mycolic acid synthesis	53	-38.76	70.50	111.45
4570559.3	Clustering-based subsystems	-	Bacterial RNA-metabolizing Zn-dependent hydrolases	52	-44.76	71.55	119.84
4570559.3	Phosphorus Metabolism	-	High affinity phosphate transporter and control of PHO regulon	52	-51.71	69.89	138.34
4570559.3	Nucleosides and Nucleotides	Pyrimidines	De Novo Pyrimidine Synthesis	51	-53.08	73.58	138.24
4570559.3	Cofactors, Vitamins, Prosthetic Groups, Pigments	Folate and pterines	Molybdenum cofactor biosynthesis	51	-32.56	68.58	95.87
4570559.3	Clustering-based subsystems	-	CBSS-235.1.peg.567	51	-32.70	71.15	92.37
4570559.3	Amino Acids and Derivatives	Lysine, threonine, methionine, and cysteine	Lysine fermentation	50	-52.97	71.15	137.09
4570559.3	Cofactors, Vitamins, Prosthetic Groups, Pigments	Coenzyme A	Coenzyme A Biosynthesis	50	-46.12	68.88	131.66
4570559.3	RNA Metabolism	RNA processing and modification	RNA methylation	50	-26.20	67.52	85.40
4570559.3	RNA Metabolism	RNA processing and modification	tRNA modification yeast mitochondrial	50	-42.69	69.58	119.13
4570559.3	Carbohydrates	Central carbohydrate metabolism	Pyruvate metabolism I: anaplerotic reactions, PEP	49	-69.77	72.23	171.79
4570559.3	Cofactors, Vitamins, Prosthetic Groups, Pigments	Folate and pterines	Folate Biosynthesis	49	-35.92	72.32	97.56
4570559.3	Membrane Transport	ABC transporters	ABC transporter oligopeptide (TC 3.A.1.5.1)	49	-52.87	69.06	137.81
4570559.3	Miscellaneous	Plant-Prokaryote DOE project	At5g37530	49	-55.01	69.91	145.23
4570559.3	Protein Metabolism	Protein degradation	Proteasome bacterial	48	-61.13	72.60	160.91
4570559.3	Cofactors, Vitamins, Prosthetic Groups, Pigments	NAD and NADP	NAD regulation	48	-43.16	70.38	120.04
4570559.3	Protein Metabolism	Protein biosynthesis	Translation elongation factors bacterial	48	-62.04	71.22	159.82
4570559.3	RNA Metabolism	RNA processing and modification	Queuosine-Archaeosine Biosynthesis	48	-40.63	72.81	107.14
4570559.3	Amino Acids and Derivatives	Arginine; urea cycle, polyamines	Arginine and Ornithine Degradation	48	-51.15	70.51	134.11
4570559.3	Regulation and Cell signaling	-	Zinc regulated enzymes	48	-36.36	69.07	104.31
4570559.3	Clustering-based subsystems	-	Butyrate metabolism cluster	47	-43.96	70.52	137.80
4570559.3	Miscellaneous	Plant-Prokaryote DOE project	YrdC-YciO-Sua5 protein family	47	-41.84	70.90	114.69
4570559.3	Respiration	Electron accepting reactions	Terminal cytochrome C oxidases	47	-60.04	69.05	143.89
4570559.3	Cofactors, Vitamins, Prosthetic Groups, Pigments	Folate and pterines	Pterin metabolism 3	47	-31.08	68.44	91.33
4570559.3	Miscellaneous	Plant-Prokaryote DOE project	At5g63420	46	-46.53	72.52	122.69
4570559.3	Protein Metabolism	Protein biosynthesis	tRNA aminoacylation, Asp and Asn	46	-66.29	69.28	169.60
4570559.3	Sulfur Metabolism	Inorganic sulfur assimilation	Inorganic Sulfur Assimilation	45	-52.31	73.17	132.21
4570559.3	DNA Metabolism	CRISPs	CRISPRs	45	-52.36	76.06	126.99
4570559.3	Fatty Acids, Lipids, and Isoprenoids	Isoprenoids	Archaeal lipids	44	-39.57	69.00	113.45
4570559.3	Protein Metabolism	Protein processing and modification	G3E family of P-loop GTPases (metallocenter biosynthesis)	44	-51.29	70.56	134.55
4570559.3	Cell Wall and Capsule	Capsular and extracellular polysacchrides	Rhamnose containing glycans	44	-41.24	67.44	117.72
4570559.3	Iron acquisition and metabolism	-	Iron acquisition in Vibrio	44	-28.39	66.57	91.42
4570559.3	Protein Metabolism	Protein folding	Protein chaperones	43	-49.71	69.47	133.85
4570559.3	Membrane Transport	-	Ton and Tol transport systems	43	-21.05	65.73	73.83
4570559.3	RNA Metabolism	RNA processing and modification	mnm5U34 biosynthesis bacteria	43	-57.19	73.67	147.38
4570559.3	Clustering-based subsystems	-	Cell division-ribosomal stress proteins cluster	42	-63.19	68.04	165.78
4570559.3	Miscellaneous	Plant-Prokaryote DOE project	Scaffold proteins for [4Fe-4S] cluster assembly (MRP family)	42	-41.49	67.25	116.48
4570559.3	Virulence, Disease and Defense	Resistance to antibiotics and toxic compounds	Copper homeostasis	42	-43.75	69.22	152.11
4570559.3	Metabolism of Aromatic Compounds	Anaerobic degradation of aromatic compounds	Anaerobic benzoate metabolism	41	-38.93	67.67	113.24
4570559.3	Cofactors, Vitamins, Prosthetic Groups, Pigments	Tetrapyrroles	Coenzyme B12 biosynthesis	41	-49.90	72.84	129.92
4570559.3	Clustering-based subsystems	Fatty acid metabolic cluster	CBSS-246196.1.peg.364	41	-30.52	69.94	91.72
4570559.3	Cell Division and Cell Cycle	-	Macromolecular synthesis operon	41	-43.27	72.30	117.56
4570559.3	RNA Metabolism	RNA processing and modification	rRNA modification Bacteria	41	-24.81	67.32	82.79
4570559.3	RNA Metabolism	RNA processing and modification	tRNA processing	41	-36.37	65.75	109.37
4570559.3	Amino Acids and Derivatives	Aromatic amino acids and derivatives	Chorismate: Intermediate for synthesis of Tryptophan, PAPA antibiotics, PABA, 3-hydroxyanthranilate and more.	40	-52.59	73.72	138.48
4570559.3	Clustering-based subsystems	-	LMPTP YwlE cluster	40	-47.94	76.51	123.18
4570559.3	Protein Metabolism	Protein biosynthesis	tRNA aminoacylation, Glu and Gln	40	-80.80	72.75	195.06
4570559.3	Cofactors, Vitamins, Prosthetic Groups, Pigments	Folate and pterines	YgfZ-Iron	40	-38.29	68.75	117.73
4570559.3	Amino Acids and Derivatives	Alanine, serine, and glycine	Alanine biosynthesis	40	-49.57	69.78	131.82
4570559.3	Amino Acids and Derivatives	Histidine Metabolism	Histidine Biosynthesis	40	-35.76	70.78	103.05
4570559.3	Protein Metabolism	Protein biosynthesis	Ribosome biogenesis bacterial	40	-38.02	71.59	103.53
4570559.3	Clustering-based subsystems	Methylamine utilization	Glutamate-mediated methylamine utilization pathway	39	-69.22	78.08	160.45
4570559.3	Amino Acids and Derivatives	Lysine, threonine, methionine, and cysteine	Methionine Degradation	39	-72.95	73.39	178.43
4570559.3	Nucleosides and Nucleotides	-	Ribonucleotide reduction	39	-59.04	75.47	142.79
4570559.3	Carbohydrates	Central carbohydrate metabolism	Pentose phosphate pathway	39	-66.11	70.83	162.90
4570559.3	DNA Metabolism	DNA repair	DNA repair, bacterial RecFOR pathway	39	-42.00	66.93	118.25
4570559.3	Cofactors, Vitamins, Prosthetic Groups, Pigments	Pyridoxine	Pyridoxin (Vitamin B6) Biosynthesis	38	-58.94	71.51	150.91
4570559.3	Membrane Transport	Protein translocation across cytoplasmic membrane	HtrA and Sec secretion	38	-57.94	71.76	147.36
4570559.3	Clustering-based subsystems	Cytochrome biogenesis	CBSS-196164.1.peg.1690	38	-57.40	70.67	142.47
4570559.3	Amino Acids and Derivatives	Lysine, threonine, methionine, and cysteine	Lysine Biosynthesis DAP Pathway	38	-43.70	68.25	122.90
4570559.3	Potassium metabolism	-	Potassium homeostasis	38	-60.04	68.68	157.20
4570559.3	Stress Response	Oxidative stress	Regulation of Oxidative Stress Response	38	-28.78	76.16	75.41
4570559.3	Miscellaneous	-	ZZ gjo need homes	37	-34.65	67.99	103.75
4570559.3	Virulence, Disease and Defense	Resistance to antibiotics and toxic compounds	BlaR1 Family Regulatory Sensor-transducer Disambiguation	37	-34.45	65.34	109.10
4570559.3	Carbohydrates	Polysaccharides	Glycogen metabolism	36	-78.25	74.09	179.78
4570559.3	Amino Acids and Derivatives	Lysine, threonine, methionine, and cysteine	Cysteine Biosynthesis	36	-46.94	70.75	127.97
4570559.3	Amino Acids and Derivatives	Branched-chain amino acids	Leucine Biosynthesis	36	-67.24	70.92	172.15
4570559.3	Carbohydrates	Organic acids	Isobutyryl-CoA to Propionyl-CoA Module	36	-35.60	72.70	114.65
4570559.3	Clustering-based subsystems	Protein export?	CBSS-393121.3.peg.2760	36	-43.26	71.42	115.74
4570559.3	Cell Wall and Capsule	-	UDP-N-acetylmuramate from Fructose-6-phosphate Biosynthesis	36	-40.72	65.54	123.11
4570559.3	Clustering-based subsystems	-	CBSS-314269.3.peg.1840	35	-43.88	68.86	120.50
4570559.3	Respiration	Electron donating reactions	CO Dehydrogenase	35	-43.88	68.86	120.50
4570559.3	Virulence, Disease and Defense	Detection	MLST	35	-40.31	73.99	111.30
4570559.3	Clustering-based subsystems	-	Nucleoside Catabolism cluster	35	-54.33	72.16	142.95
4570559.3	Amino Acids and Derivatives	Aromatic amino acids and derivatives	Chorismate Synthesis	35	-49.52	71.90	129.55
4570559.3	Clustering-based subsystems	-	CBSS-196620.1.peg.2477	35	-40.86	66.42	126.49
4570559.3	Clustering-based subsystems	Probably GTP or GMP signaling related	CBSS-176299.4.peg.1292	35	-42.31	66.67	121.10
4570559.3	Miscellaneous	Plant-Prokaryote DOE project	At3g21300	35	-57.25	67.91	153.36
4570559.3	RNA Metabolism	Transcription	Transcription factors bacterial	35	-61.32	74.63	153.16
4570559.3	Membrane Transport	ABC transporters	ABC transporter dipeptide (TC 3.A.1.5.2)	34	-45.25	69.47	121.95
4570559.3	Clustering-based subsystems	-	Glycogen metabolism cluster	34	-87.12	73.72	197.83
4570559.3	Carbohydrates	Central carbohydrate metabolism	Glyoxylate bypass	34	-100.30	71.95	235.45
4570559.3	Miscellaneous	Plant-Prokaryote DOE project	COG3146 experimental	34	-33.90	70.73	93.62
4570559.3	Cell Wall and Capsule	Capsular and extracellular polysacchrides	Sialic Acid Metabolism	34	-40.86	67.60	116.67
4570559.3	Clustering-based subsystems	-	CBSS-296591.1.peg.2330	34	-48.19	67.84	130.16
4570559.3	Clustering-based subsystems	Cell Division	Cell Division Cluster	34	-45.93	69.21	125.09
4570559.3	Clustering-based subsystems	Ribosome-related cluster	A Gammaproteobacteria Cluster Relating to Translation	34	-45.08	68.34	128.92
4570559.3	RNA Metabolism	Transcription	Transcription initiation, bacterial sigma factors	34	-34.41	66.77	102.29
4570559.3	RNA Metabolism	RNA processing and modification	tRNAmodification position 34	33	-57.93	73.36	143.86
4570559.3	Amino Acids and Derivatives	Arginine; urea cycle, polyamines	Polyamine Metabolism	33	-53.35	73.77	135.85
4570559.3	Carbohydrates	Sugar alcohols	Glycerol and Glycerol-3-phosphate Uptake and Utilization	33	-46.02	73.59	117.89
4570559.3	Clustering-based subsystems	Isoprenoid/cell wall biosynthesis: PREDICTED UNDECAPRENYL DIPHOSPHATE PHOSPHATASE	CBSS-83331.1.peg.3039	33	-47.39	66.74	134.45
4570559.3	Miscellaneous	Plant-Prokaryote DOE project	Experimental-PTPS	33	-29.28	69.01	87.54
4570559.3	Protein Metabolism	Protein processing and modification	Protein Acetylation and Deacetylation in Bacteria	32	-49.76	67.95	134.95
4570559.3	Amino Acids and Derivatives	Alanine, serine, and glycine	Serine Biosynthesis	32	-48.22	69.27	134.03
4570559.3	Miscellaneous	Plant-Prokaryote DOE project	Competence or DNA damage-inducible protein CinA and related protein families	32	-45.07	67.48	124.52
4570559.3	Miscellaneous	Plant-Prokaryote DOE project	Experimental - Histidine Degradation	32	-57.48	67.82	156.46
4570559.3	DNA Metabolism	DNA repair	DNA repair, UvrABC system	31	-71.00	71.94	176.06
4570559.3	Carbohydrates	Central carbohydrate metabolism	Pyruvate Alanine Serine Interconversions	31	-57.20	74.05	143.44
4570559.3	Clustering-based subsystems	Lysine, threonine, methionine, and cysteine	CBSS-84588.1.peg.1247	31	-35.16	65.81	106.35
4570559.3	Respiration	-	Soluble cytochromes and functionally related electron carriers	30	-35.83	70.27	94.43
4570559.3	Cofactors, Vitamins, Prosthetic Groups, Pigments	Quinone cofactors	Menaquinone Biosynthesis via Futalosine -- gjo	30	-52.56	72.54	132.94
4570559.3	Amino Acids and Derivatives	Alanine, serine, and glycine	Glycine cleavage system	30	-47.42	65.80	135.82
4570559.3	Phages, Prophages, Transposable elements, Plasmids	Phages, Prophages	Phage replication	30	-74.34	76.48	165.92
4570559.3	DNA Metabolism	DNA repair	DNA repair, bacterial MutL-MutS system	30	-56.19	67.53	166.93
4570559.3	Nucleosides and Nucleotides	Purines	Purine Utilization	30	-24.89	62.76	90.86
4570559.3	Phages, Prophages, Transposable elements, Plasmids	Phages, Prophages	Phage regulation of gene expression	30	-32.46	69.86	96.78
4570559.3	Virulence, Disease and Defense	Resistance to antibiotics and toxic compounds	Cobalt-zinc-cadmium resistance	30	-30.15	65.27	97.79
4570559.3	Carbohydrates	Fermentation	Fermentations: Mixed acid	29	-45.47	68.43	125.21
4570559.3	Carbohydrates	Organic acids	Glycerate metabolism	29	-38.33	67.12	115.62
4570559.3	Fatty Acids, Lipids, and Isoprenoids	Isoprenoids	polyprenyl synthesis	29	-44.43	68.26	128.75
4570559.3	Protein Metabolism	Protein biosynthesis	Translation termination factors bacterial	29	-44.77	68.67	124.22
4570559.3	RNA Metabolism	RNA processing and modification	16S rRNA modification within P site of ribosome	29	-31.68	65.25	99.02
4570559.3	Amino Acids and Derivatives	Aromatic amino acids and derivatives	Tryptophan synthesis	28	-48.79	73.45	132.79
4570559.3	Clustering-based subsystems	Cell Division	CBSS-393130.3.peg.794	28	-41.66	69.03	117.80
4570559.3	Amino Acids and Derivatives	Aromatic amino acids and derivatives	Common Pathway For Synthesis of Aromatic Compounds (DAHP synthase to chorismate)	28	-46.56	69.96	126.19
4570559.3	Cell Wall and Capsule	Capsular and extracellular polysacchrides	dTDP-rhamnose synthesis	28	-29.20	67.77	90.10
4570559.3	Cell Wall and Capsule	Gram-Negative cell wall components	KDO2-Lipid A biosynthesis	28	-35.78	64.86	115.54
4570559.3	Miscellaneous	Plant-Prokaryote DOE project	COG1565	28	-28.88	70.90	81.07
4570559.3	Miscellaneous	Plant-Prokaryote DOE project	Experimental-Ubiquinone BiosynthesisVDC	28	-46.53	70.80	123.71
4570559.3	RNA Metabolism	Transcription	RNA polymerase bacterial	27	-58.62	73.21	197.57
4570559.3	Amino Acids and Derivatives	Branched-chain amino acids	Ketoisovalerate oxidoreductase	27	-37.96	65.93	111.63
4570559.3	Carbohydrates	Monosaccharides	Deoxyribose and Deoxynucleoside Catabolism	27	-69.00	72.06	183.15
4570559.3	Protein Metabolism	Protein biosynthesis	Translation initiation factors bacterial	27	-38.86	73.42	106.64
4570559.3	Respiration	-	Formate hydrogenase	27	-26.15	67.91	82.64
4570559.3	Carbohydrates	Central carbohydrate metabolism	Glycolate, glyoxylate interconversions	26	-41.55	69.33	119.85
4570559.3	RNA Metabolism	RNA processing and modification	Wyeosine-MimG Biosynthesis	26	-38.67	68.80	107.55
4570559.3	Clustering-based subsystems	Ribosomal Protein L28P relates to a set of uncharacterized proteins	A Gram-positive cluster that relates ribosomal protein L28P to a set of uncharacterized proteins	26	-26.31	67.46	105.77
4570559.3	Clustering-based subsystems	-	CBSS-393121.3.peg.1913	25	-58.68	67.09	163.93
4570559.3	Clustering-based subsystems	CRISPRs and associated hypotheticals	CBSS-216592.1.peg.3534	25	-79.07	80.48	175.93
4570559.3	Clustering-based subsystems	Tricarboxylate transporter	CBSS-49338.1.peg.459	25	-57.43	67.77	150.27
4570559.3	Cofactors, Vitamins, Prosthetic Groups, Pigments	Quinone cofactors	Ubiquinone Biosynthesis	25	-48.07	68.95	128.14
4570559.3	DNA Metabolism	DNA replication	DNA topoisomerases, Type II, ATP-dependent	25	-41.62	69.13	145.38
4570559.3	Iron acquisition and metabolism	-	Campylobacter Iron Metabolism	25	-26.51	67.78	85.37
4570559.3	Motility and Chemotaxis	Flagellar motility in Prokaryota	Flagellar motility	25	-31.24	64.72	99.23
4570559.3	Regulation and Cell signaling	Regulation of virulence	BarA-UvrY(SirA) two-component regulatory system	25	-39.19	66.81	113.12
4570559.3	Respiration	ATP synthases	F0F1-type ATP synthase	25	-42.10	72.55	110.80
4570559.3	Sulfur Metabolism	-	Thioredoxin-disulfide reductase	25	-44.48	67.03	125.51
4570559.3	Respiration	Electron donating reactions	Succinate dehydrogenase	24	-45.07	71.75	114.49
4570559.3	Stress Response	Oxidative stress	Redox-dependent regulation of nucleus processes	24	-56.32	70.69	149.06
4570559.3	Miscellaneous	Plant-Prokaryote DOE project	At2g23840	24	-51.26	71.91	129.91
4570559.3	Virulence, Disease and Defense	-	Bacterial cyanide production and tolerance mechanisms	24	-34.56	67.94	96.80
4570559.3	Clustering-based subsystems	-	CBSS-176299.4.peg.1996B	24	-54.89	70.56	143.32
4570559.3	Protein Metabolism	Selenoproteins	Selenocysteine metabolism	24	-50.15	67.99	144.15
4570559.3	Carbohydrates	Di- and oligosaccharides	Lactose and Galactose Uptake and Utilization	24	-42.20	71.67	112.34
4570559.3	Cell Wall and Capsule	Gram-Negative cell wall components	Lipopolysaccharide assembly	24	-39.59	68.06	112.75
4570559.3	Clustering-based subsystems	-	RNA modification and chromosome partitioning cluster	24	-50.03	73.08	129.72
4570559.3	Clustering-based subsystems	-	tRNA-methylthiotransferase containing cluster	24	-42.99	68.73	118.25
4570559.3	Miscellaneous	Plant-Prokaryote DOE project	COG2302	24	-48.43	69.41	131.74
4570559.3	RNA Metabolism	RNA processing and modification	mcm5s2U biosynthesis in tRNA	24	-41.31	67.99	115.73
4570559.3	Respiration	-	Biogenesis of c-type cytochromes	24	-30.72	70.04	99.54
4570559.3	Stress Response	Oxidative stress	Oxidative stress	24	-29.88	75.17	81.56
4570559.3	Cofactors, Vitamins, Prosthetic Groups, Pigments	Tetrapyrroles	Cobalamin synthesis	23	-58.26	74.81	144.41
4570559.3	Clustering-based subsystems	-	NusA-TFII Cluster	23	-54.77	72.81	140.29
4570559.3	Phages, Prophages, Transposable elements, Plasmids	Pathogenicity islands	Staphylococcal pathogenicity islands SaPI	23	-66.60	70.40	169.49
4570559.3	Clustering-based subsystems	Two related proteases	CBSS-257314.1.peg.676	23	-59.96	69.57	153.63
4570559.3	Amino Acids and Derivatives	Glutamine, glutamate, aspartate, asparagine; ammonia assimilation	Aspartate aminotransferase	23	-42.05	64.77	124.80
4570559.3	Clustering-based subsystems	-	CBSS-312309.3.peg.1965	23	-40.73	66.81	117.48
4570559.3	Clustering-based subsystems	-	DNA replication cluster 1	23	-36.73	69.48	121.45
4570559.3	DNA Metabolism	DNA replication	DNA replication, archaeal	23	-19.60	67.49	68.62
4570559.3	Regulation and Cell signaling	-	cAMP signaling in bacteria	23	-36.07	66.24	107.53
4570559.3	Respiration	ATP synthases	V-Type ATP synthase	22	-51.65	82.00	122.85
4570559.3	Clustering-based subsystems	-	CBSS-281090.3.peg.464	22	-45.60	70.45	120.36
4570559.3	Clustering-based subsystems	Phosphate metabolism	PhoR-PhoB two-component regulatory system	22	-33.59	66.97	101.33
4570559.3	Amino Acids and Derivatives	Branched-chain amino acids	HMG CoA Synthesis	22	-77.20	70.79	186.57
4570559.3	Fatty Acids, Lipids, and Isoprenoids	Isoprenoids	Carotenoids	22	-46.19	70.28	122.96
4570559.3	Iron acquisition and metabolism	-	Transport of Iron	22	-35.33	69.50	102.05
4570559.3	Membrane Transport	Protein secretion system, Type II	Predicted secretion system W clustering with cell division proteins	22	-26.90	65.16	91.38
4570559.3	Miscellaneous	Plant-Prokaryote DOE project	COG4319	22	-47.05	79.23	112.36
4570559.3	Carbohydrates	Organic acids	Propionyl-CoA to Succinyl-CoA Module	21	-73.78	79.14	172.93
4570559.3	Amino Acids and Derivatives	Aromatic amino acids and derivatives	Aromatic amino acid degradation	21	-51.51	68.54	138.56
4570559.3	Clustering-based subsystems	-	CBSS-320372.3.peg.6046	21	-38.53	70.32	111.28
4570559.3	Clustering-based subsystems	-	DNA gyrase subunits	21	-61.74	75.52	218.10
4570559.3	Clustering-based subsystems	Nucleotidyl-phosphate metabolic cluster	CBSS-222523.1.peg.1311	21	-40.75	64.89	117.75
4570559.3	Miscellaneous	Plant-Prokaryote DOE project	DOE COG2016	21	-31.83	69.10	91.93
4570559.3	Virulence, Disease and Defense	Resistance to antibiotics and toxic compounds	Resistance to fluoroquinolones	21	-61.74	75.52	218.10
4570559.3	Amino Acids and Derivatives	Glutamine, glutamate, aspartate, asparagine; ammonia assimilation	Glutamine synthetases	20	-109.19	78.14	239.59
4570559.3	DNA Metabolism	-	Restriction-Modification System	20	-51.00	76.15	124.08
4570559.3	Motility and Chemotaxis	-	Bacterial Chemotaxis	20	-49.52	66.01	133.43
4570559.3	Carbohydrates	Fermentation	Acetoin, butanediol metabolism	20	-38.73	69.94	114.15
4570559.3	Protein Metabolism	Protein processing and modification	Ribosomal protein S12p Asp methylthiotransferase	20	-55.03	74.64	137.88
4570559.3	Amino Acids and Derivatives	Alanine, serine, and glycine	Glycine Biosynthesis	20	-56.35	68.71	150.04
4570559.3	Carbohydrates	Monosaccharides	Mannose Metabolism	20	-33.74	66.79	100.23
4570559.3	Clustering-based subsystems	Translation	CBSS-326442.4.peg.1852	20	-49.19	67.97	135.63
4570559.3	Membrane Transport	Protein translocation across cytoplasmic membrane	Bacterial signal recognition particle (SRP)	20	-39.41	68.44	117.55
4570559.3	Miscellaneous	Plant-Prokaryote DOE project	DMT transporter	20	-27.83	71.19	82.40
4570559.3	Protein Metabolism	Protein biosynthesis	tRNA aminoacylation, Phe	20	-41.55	68.55	117.82
4570559.3	RNA Metabolism	RNA processing and modification	RNA processing and degradation, bacterial	20	-52.44	72.56	134.58
4570559.3	RNA Metabolism	RNA processing and modification	RNA pseudouridine syntheses	20	-28.39	67.71	85.85
4570559.3	Virulence, Disease and Defense	-	C jejuni colonization of chick caeca	20	-26.40	70.48	79.69
4570559.3	Virulence, Disease and Defense	Resistance to antibiotics and toxic compounds	Multidrug Resistance Efflux Pumps	20	-27.92	64.87	92.77
4570559.3	Protein Metabolism	Protein folding	GroEL GroES	19	-75.82	79.43	178.46
4570559.3	Membrane Transport	Protein secretion system, Type VI	Type VI secretion systems	19	-60.66	69.30	164.49
4570559.3	DNA Metabolism	CRISPs	CRISP Cmr Cluster	19	-28.85	73.38	81.02
4570559.3	Cell Wall and Capsule	-	Peptidoglycan biosynthesis--gjo	19	-33.16	67.15	101.14
4570559.3	Clustering-based subsystems	-	CBSS-138119.3.peg.2719	19	-46.95	69.20	125.58
4570559.3	Clustering-based subsystems	-	CBSS-211586.1.peg.3133	19	-34.10	68.93	99.94
4570559.3	Miscellaneous	Plant-Prokaryote DOE project	At4g10620 At3g57180 At3g47450	19	-29.18	71.35	86.66
4570559.3	Miscellaneous	Plant-Prokaryote DOE project	COG2509	19	-44.10	67.66	129.23
4570559.3	Protein Metabolism	Selenoproteins	Glycine reductase, sarcosine reductase and betaine reductase	19	-53.19	72.60	131.75
4570559.3	Regulation and Cell signaling	-	Sex pheromones in Enterococcus faecalis and other Firmicutes	19	-27.24	65.44	83.19
4570559.3	Clustering-based subsystems	-	USS-DB-7	18	-65.33	70.02	173.62
4570559.3	Miscellaneous	Plant-Prokaryote DOE project	COG1836	18	-60.47	72.90	151.39
4570559.3	RNA Metabolism	RNA processing and modification	Methylthiotransferases	18	-57.55	71.56	146.50
4570559.3	Clustering-based subsystems	Clustering-based subsystems	CBSS-280355.3.peg.2835	18	-24.78	72.64	78.73
4570559.3	Clustering-based subsystems	Cytochrome biogenesis	CBSS-196164.1.peg.461	18	-46.00	71.15	126.15
4570559.3	Clustering-based subsystems	Molybdopterin oxidoreductase	CBSS-269799.3.peg.2220	18	-49.03	70.43	120.71
4570559.3	Miscellaneous	Plant-Prokaryote DOE project	YggW	18	-34.64	72.66	95.86
4570559.3	Motility and Chemotaxis	Flagellar motility in Prokaryota	Flagellum in Campylobacter	18	-28.00	63.54	93.28
4570559.3	Clustering-based subsystems	-	CBSS-176280.1.peg.1561	17	-45.59	76.60	116.16
4570559.3	Clustering-based subsystems	-	CBSS-316057.3.peg.563	17	-66.77	73.53	152.90
4570559.3	Respiration	Electron donating reactions	Hydrogenases	17	-41.48	67.00	117.80
4570559.3	Amino Acids and Derivatives	Lysine, threonine, methionine, and cysteine	Methionine Salvage	17	-41.14	66.03	119.02
4570559.3	Membrane Transport	-	Transport of Manganese	17	-57.57	71.62	143.86
4570559.3	Miscellaneous	Plant-Prokaryote DOE project	Omega-amidase	17	-41.14	66.03	119.02
4570559.3	Carbohydrates	Monosaccharides	D-ribose utilization	17	-29.10	67.96	92.65
4570559.3	Clustering-based subsystems	Clustering-based subsystems	Putative diaminopropionate ammonia-lyase cluster	17	-22.02	61.30	86.95
4570559.3	Iron acquisition and metabolism	-	Iron acquisition in Streptococcus	17	-39.89	68.48	112.08
4570559.3	Miscellaneous	Plant-Prokaryote DOE project	At5g04520 AT1G06240	17	-31.60	65.40	98.19
4570559.3	Protein Metabolism	Protein biosynthesis	Translation elongation factor G family	17	-70.70	63.19	199.41
4570559.3	Clustering-based subsystems	-	LSU ribosomal proteins cluster	16	-41.07	72.56	113.10
4570559.3	Secondary Metabolism	Plant Hormones	Auxin biosynthesis	16	-52.31	72.24	137.75
4570559.3	Miscellaneous	-	YbbK	16	-54.51	68.51	151.83
4570559.3	Carbohydrates	-	Lacto-N-Biose I and Galacto-N-Biose Metabolic Pathway	16	-45.19	69.46	122.56
4570559.3	Carbohydrates	Aminosugars	Chitin and N-acetylglucosamine utilization	16	-45.07	73.43	117.44
4570559.3	Carbohydrates	Central carbohydrate metabolism	Methylglyoxal Metabolism	16	-55.05	67.79	142.11
4570559.3	Cell Wall and Capsule	Capsular and extracellular polysacchrides	Alginate metabolism	16	-34.18	67.64	101.33
4570559.3	Cell Wall and Capsule	Gram-Negative cell wall components	Perosamine Synthesis Vibrio	16	-35.68	65.42	110.16
4570559.3	Fatty Acids, Lipids, and Isoprenoids	Isoprenoids	Polyprenyl Diphosphate Biosynthesis	16	-36.62	67.56	107.69
4570559.3	Membrane Transport	-	Transport of Zinc	16	-35.39	64.66	108.71
4570559.3	Membrane Transport	Protein and nucleoprotein secretion system, Type IV	pVir Plasmid of Campylobacter	16	-36.09	67.73	105.19
4570559.3	Miscellaneous	Plant-Prokaryote DOE project	COG0277	16	-34.28	64.29	108.28
4570559.3	Miscellaneous	Plant-Prokaryote DOE project	COG3533	16	-32.44	71.91	92.16
4570559.3	Phages, Prophages, Transposable elements, Plasmids	Phages, Prophages	r1t-like streptococcal phages	16	-95.28	80.38	191.78
4570559.3	Photosynthesis	-	Proteorhodopsin	16	-35.75	65.65	110.87
4570559.3	Protein Metabolism	Protein processing and modification	N-linked Glycosylation in Bacteria	16	-45.19	69.46	122.56
4570559.3	Respiration	Electron donating reactions	Respiratory dehydrogenases 1	16	-22.95	66.38	80.81
4570559.3	Clustering-based subsystems	Hypothetical protein possible functionally linked with Alanyl-tRNA synthetase	CBSS-257314.1.peg.488	15	-41.87	73.69	110.58
4570559.3	Cofactors, Vitamins, Prosthetic Groups, Pigments	Riboflavin, FMN, FAD	Riboflavin, FMN and FAD metabolism	15	-43.40	71.13	123.69
4570559.3	DNA Metabolism	DNA repair	DNA repair, bacterial UvrD and related helicases	15	-40.88	67.22	121.00
4570559.3	Carbohydrates	CO2 fixation	Carboxysome	15	-63.91	75.69	142.39
4570559.3	Carbohydrates	One-carbon Metabolism	Methanogenesis	15	-32.38	67.98	91.98
4570559.3	DNA Metabolism	DNA repair	Uracil-DNA glycosylase	15	-44.53	70.44	117.08
4570559.3	Respiration	-	Biogenesis of cytochrome c oxidases	15	-40.12	68.76	109.98
4570559.3	Carbohydrates	Central carbohydrate metabolism	Pyruvate:ferredoxin oxidoreductase	15	-48.38	70.75	129.49
4570559.3	Cofactors, Vitamins, Prosthetic Groups, Pigments	Folate and pterines	Pterin biosynthesis	15	-21.46	67.69	70.17
4570559.3	DNA Metabolism	DNA recombination	RuvABC plus a hypothetical	15	-43.43	70.33	122.02
4570559.3	Protein Metabolism	Protein biosynthesis	Translation elongation factors eukaryotic and archaeal	15	-54.36	69.94	142.86
4570559.3	Amino Acids and Derivatives	Lysine, threonine, methionine, and cysteine	Threonine degradation	15	-32.37	68.19	95.42
4570559.3	Cell Wall and Capsule	-	Murein Hydrolases	15	-24.54	66.27	82.09
4570559.3	Cell Wall and Capsule	Capsular and extracellular polysacchrides	Capsular heptose biosynthesis	15	-45.05	68.31	124.09
4570559.3	Cell Wall and Capsule	Gram-Positive cell wall components	Teichoic and lipoteichoic acids biosynthesis	15	-26.17	68.82	81.01
4570559.3	Cofactors, Vitamins, Prosthetic Groups, Pigments	Folate and pterines	Methanopterin biosynthesis2	15	-29.50	72.11	83.78
4570559.3	Cofactors, Vitamins, Prosthetic Groups, Pigments	Folate and pterines	Pterin carbinolamine dehydratase	15	-30.03	67.46	91.31
4570559.3	Dormancy and Sporulation	-	Sporulation Cluster	15	-39.47	66.11	114.83
4570559.3	Membrane Transport	Protein secretion system, Type II	General Secretion Pathway	15	-35.96	66.07	104.27
4570559.3	Nucleosides and Nucleotides	-	Hydantoin metabolism	15	-50.73	68.75	137.82
4570559.3	Protein Metabolism	Protein degradation	Aminopeptidases (EC 3.4.11.-)	15	-47.27	72.84	120.90
4570559.3	Virulence, Disease and Defense	Resistance to antibiotics and toxic compounds	Methicillin resistance in Staphylococci	15	-27.38	64.54	88.67
4570559.3	DNA Metabolism	-	Type I Restriction-Modification	14	-71.13	75.56	164.60
4570559.3	Nitrogen Metabolism	-	Denitrification	14	-66.82	70.20	163.87
4570559.3	Amino Acids and Derivatives	-	Creatine and Creatinine Degradation	14	-43.75	68.88	121.31
4570559.3	Amino Acids and Derivatives	Aromatic amino acids and derivatives	Phenylalanine and Tyrosine Branches from Chorismate	14	-47.62	75.60	121.94
4570559.3	Amino Acids and Derivatives	Histidine Metabolism	Histidine Degradation	14	-59.75	65.31	167.71
4570559.3	Carbohydrates	Organic acids	Propionate-CoA to Succinate Module	14	-72.39	69.34	182.08
4570559.3	Cell Wall and Capsule	Gram-Negative cell wall components	Lipid A-Ara4N pathway ( Polymyxin resistance )	14	-20.76	66.96	73.38
4570559.3	Clustering-based subsystems	-	CBSS-176299.4.peg.1996A	14	-29.97	66.60	93.17
4570559.3	Clustering-based subsystems	-	CBSS-56780.10.peg.1536	14	-45.65	70.64	122.52
4570559.3	Clustering-based subsystems	-	Staphylococcus aureus hypothetical repetitive gene loci	14	-34.82	67.38	101.12
4570559.3	Clustering-based subsystems	Pyruvate kinase associated cluster	CBSS-288000.5.peg.1793	14	-46.52	71.39	119.70
4570559.3	Cofactors, Vitamins, Prosthetic Groups, Pigments	Lipoic acid	Lipoic acid metabolism	14	-40.79	66.81	115.89
4570559.3	Cofactors, Vitamins, Prosthetic Groups, Pigments	Quinone cofactors	Menaquinone and Phylloquinone Biosynthesis	14	-38.73	65.75	113.33
4570559.3	Membrane Transport	-	Tricarboxylate transport system	14	-28.56	71.39	78.49
4570559.3	Membrane Transport	Uni- Sym- and Antiporters	Multi-subunit cation antiporter	14	-34.43	65.21	112.78
4570559.3	Metabolism of Aromatic Compounds	Metabolism of central aromatic intermediates	4-Hydroxyphenylacetic acid catabolic pathway	14	-58.46	71.11	145.62
4570559.3	Miscellaneous	Plant-Prokaryote DOE project	Biotin biosynthesis Experimental	14	-41.16	64.85	126.86
4570559.3	Protein Metabolism	Protein biosynthesis	rRNAs	14	-17.36	61.89	70.17
4570559.3	Protein Metabolism	Protein biosynthesis	tRNA aminoacylation, Ile	14	-47.27	70.55	119.33
4570559.3	Respiration	Electron donating reactions	NiFe hydrogenase maturation	14	-33.00	65.03	102.62
4570559.3	Virulence, Disease and Defense	Resistance to antibiotics and toxic compounds	Beta-lactamase	14	-25.19	63.10	86.36
4570559.3	Clustering-based subsystems	Clustering-based subsystems	CBSS-262719.3.peg.410	13	-43.17	64.54	127.06
4570559.3	Protein Metabolism	Protein biosynthesis	tRNA aminoacylation, Ala	13	-59.98	71.32	149.90
4570559.3	Protein Metabolism	Protein biosynthesis	Translation initiation factors eukaryotic and archaeal	13	-33.28	69.35	97.00
4570559.3	RNA Metabolism	RNA processing and modification	Polyadenylation bacterial	13	-77.75	76.96	182.36
4570559.3	Regulation and Cell signaling	Quorum sensing and biofilm formation	Quorum Sensing: Autoinducer-2 Synthesis	13	-52.67	73.45	132.53
4570559.3	Amino Acids and Derivatives	Proline and 4-hydroxyproline	Proline Synthesis	13	-75.53	75.32	183.10
4570559.3	Carbohydrates	Di- and oligosaccharides	Trehalose Biosynthesis	13	-73.90	73.96	197.29
4570559.3	Cofactors, Vitamins, Prosthetic Groups, Pigments	Folate and pterines	Pterin metabolism	13	-27.11	69.43	80.72
4570559.3	DNA Metabolism	DNA uptake, competence	DNA processing cluster	13	-50.60	68.38	137.49
4570559.3	Virulence, Disease and Defense	Resistance to antibiotics and toxic compounds	Arsenic resistance	13	-21.91	64.65	74.10
4570559.3	Carbohydrates	Monosaccharides	D-Galacturonate and D-Glucuronate Utilization	13	-30.10	65.58	93.92
4570559.3	Protein Metabolism	Protein biosynthesis	tRNA aminoacylation, Arg	13	-43.33	69.16	120.60
4570559.3	Protein Metabolism	Protein biosynthesis	tRNA aminoacylation, Pro	13	-61.80	68.64	163.00
4570559.3	Amino Acids and Derivatives	Arginine; urea cycle, polyamines	Arginine Deiminase Pathway	13	-29.10	71.62	86.60
4570559.3	Cell Wall and Capsule	-	YjeE	13	-20.98	67.30	70.15
4570559.3	Cell Wall and Capsule	Capsular and extracellular polysacchrides	Streptococcal Hyaluronic Acid Capsule	13	-39.90	65.25	120.88
4570559.3	Cell Wall and Capsule	Gram-Negative cell wall components	LOS core oligosaccharide biosynthesis	13	-52.46	72.02	132.74
4570559.3	Clustering-based subsystems	-	CBSS-83333.1.peg.946	13	-32.50	66.21	100.85
4570559.3	Cofactors, Vitamins, Prosthetic Groups, Pigments	NAD and NADP	NAD consumption	13	-56.01	69.30	145.76
4570559.3	Membrane Transport	Protein secretion system, Type II	Widespread colonization island	13	-37.36	67.36	108.52
4570559.3	Metabolism of Aromatic Compounds	Metabolism of central aromatic intermediates	Protocatechuate branch of beta-ketoadipate pathway	13	-50.07	75.95	121.07
4570559.3	Regulation and Cell signaling	-	Stringent Response, (p)ppGpp metabolism	13	-78.89	69.72	199.19
4570559.3	Stress Response	Periplasmic Stress	Periplasmic Stress Response	13	-23.95	65.39	82.22
4570559.3	Clustering-based subsystems	Monosaccharides	Unspecified monosaccharide transport cluster	12	-59.47	75.92	137.06
4570559.3	Carbohydrates	One-carbon Metabolism	One-carbon metabolism by tetrahydropterines	12	-44.34	72.79	117.97
4570559.3	Metabolism of Aromatic Compounds	-	Phenylacetyl-CoA catabolic pathway (core)	12	-56.44	79.18	126.22
4570559.3	Cell Wall and Capsule	Capsular and extracellular polysacchrides	Exopolysaccharide Biosynthesis	12	-34.38	69.44	101.86
4570559.3	Amino Acids and Derivatives	Proline and 4-hydroxyproline	Proline, 4-hydroxyproline uptake and utilization	12	-47.48	67.47	136.96
4570559.3	Carbohydrates	Monosaccharides	L-rhamnose utilization	12	-57.75	71.33	148.60
4570559.3	Clustering-based subsystems	-	CBSS-393133.3.peg.2787	12	-19.79	69.63	67.35
4570559.3	Clustering-based subsystems	TldD cluster	CBSS-354.1.peg.2917	12	-50.08	72.61	131.33
4570559.3	Clustering-based subsystems	proteosome related	Cluster-based Subsystem Grouping Hypotheticals - perhaps Proteosome Related	12	-47.08	66.03	133.94
4570559.3	DNA Metabolism	DNA repair	DNA repair, bacterial UmuCD system	12	-72.50	69.08	180.00
4570559.3	Protein Metabolism	Protein biosynthesis	tRNA aminoacylation, Val	12	-67.75	68.51	170.58
4570559.3	Protein Metabolism	Protein degradation	Protein degradation	12	-47.31	68.73	136.28
4570559.3	Protein Metabolism	Protein processing and modification	Inteins	12	-66.87	71.26	161.33
4570559.3	Respiration	Electron donating reactions	H2:CoM-S-S-HTP oxidoreductase	12	-33.73	69.91	91.43
4570559.3	Clustering-based subsystems	-	ClpAS cluster	11	-66.25	73.92	158.38
4570559.3	Clustering-based subsystems	-	CBSS-251221.1.peg.1863	11	-35.79	69.88	103.46
4570559.3	Clustering-based subsystems	-	CBSS-316273.3.peg.227	11	-44.50	69.53	117.45
4570559.3	Miscellaneous	Plant-Prokaryote DOE project	At1g69340 At2g40600	11	-31.94	70.16	91.94
4570559.3	Miscellaneous	Plant-Prokaryote DOE project	Niacin-Choline transport and metabolism	11	-38.50	80.08	95.24
4570559.3	Nitrogen Metabolism	-	Nitrate and nitrite ammonification	11	-70.98	70.56	166.57
4570559.3	Phages, Prophages, Transposable elements, Plasmids	Transposable elements	CBSS-203122.12.peg.188	11	-41.37	70.58	114.20
4570559.3	Respiration	-	Carbon monoxide dehydrogenase maturation factors	11	-48.56	70.28	127.69
4570559.3	Respiration	-	Quinone oxidoreductase family	11	-35.59	65.69	106.91
4570559.3	Metabolism of Aromatic Compounds	-	Benzoate transport and degradation cluster	11	-22.13	65.99	77.18
4570559.3	Clustering-based subsystems	-	CBSS-176279.3.peg.868	11	-31.40	76.08	87.23
4570559.3	Clustering-based subsystems	-	RNA modification cluster	11	-41.40	68.63	113.06
4570559.3	Cofactors, Vitamins, Prosthetic Groups, Pigments	Tetrapyrroles	Heme biosynthesis orphans	11	-25.10	71.01	77.39
4570559.3	DNA Metabolism	DNA replication	DNA topoisomerases, Type I, ATP-independent	11	-37.16	67.83	106.39
4570559.3	DNA Metabolism	DNA replication	Plasmid replication	11	-44.85	71.89	118.55
4570559.3	Metabolism of Aromatic Compounds	-	Aromatic Amin Catabolism	11	-33.69	71.18	91.31
4570559.3	Metabolism of Aromatic Compounds	Metabolism of central aromatic intermediates	Catechol branch of beta-ketoadipate pathway	11	-59.94	76.28	142.53
4570559.3	Miscellaneous	Plant-Prokaryote DOE project	At4g38090	11	-31.60	73.00	90.83
4570559.3	Miscellaneous	Plant-Prokaryote DOE project	COG3380 COG2907	11	-24.01	65.73	79.91
4570559.3	Miscellaneous	Plant-Prokaryote DOE project	Conserved gene cluster possibly involved in RNA metabolism	11	-63.56	76.49	151.93
4570559.3	Nucleosides and Nucleotides	Detoxification	Housecleaning nucleoside triphosphate pyrophosphatases	11	-49.26	69.63	130.87
4570559.3	Phages, Prophages, Transposable elements, Plasmids	Phages, Prophages	Phage integration and excision	11	-22.67	69.33	73.25
4570559.3	Protein Metabolism	Protein processing and modification	Lipoprotein Biosynthesis	11	-41.38	69.50	105.31
4570559.3	Protein Metabolism	Protein processing and modification	Signal peptidase	11	-24.11	66.49	79.17
4570559.3	RNA Metabolism	Transcription	Transcription factors cyanobacterial RpoD-like sigma factors	11	-53.55	68.28	145.18
4570559.3	Stress Response	Oxidative stress	Glutathione: Biosynthesis and gamma-glutamyl cycle	11	-69.83	70.53	171.88
4570559.3	Carbohydrates	CO2 fixation	CO2 uptake, carboxysome	10	-68.61	76.53	157.40
4570559.3	Clustering-based subsystems	-	Possible Ammonia conversion cluster	10	-51.85	78.52	127.19
4570559.3	Cofactors, Vitamins, Prosthetic Groups, Pigments	Coenzyme F420	Coenzyme F420 synthesis	10	-34.65	63.62	113.40
4570559.3	Cell Division and Cell Cycle	-	Control of cell elongation - division cycle in Bacilli	10	-29.42	69.76	90.75
4570559.3	Nucleosides and Nucleotides	Pyrimidines	Novel non-oxidative pathway of Uracil catabolism	10	-85.57	75.69	201.17
4570559.3	Protein Metabolism	Protein biosynthesis	tRNA aminoacylation, Tyr	10	-72.83	70.67	185.58
4570559.3	Carbohydrates	Glycoside hydrolases	Predicted carbohydrate hydrolases	10	-50.12	68.89	128.04
4570559.3	Clustering-based subsystems	-	CBSS-316057.3.peg.3521	10	-27.74	63.40	93.13
4570559.3	Clustering-based subsystems	-	CBSS-87626.3.peg.3639	10	-27.30	67.21	90.13
4570559.3	Clustering-based subsystems	-	EC699-706	10	-47.52	73.07	117.69
4570559.3	Clustering-based subsystems	Hypothetical in Lysine biosynthetic cluster	CBSS-323850.3.peg.3269	10	-30.48	68.15	90.87
4570559.3	Membrane Transport	Protein translocation across cytoplasmic membrane	Twin-arginine translocation system	10	-25.17	65.72	80.62
4570559.3	Metabolism of Aromatic Compounds	Metabolism of central aromatic intermediates	Homogentisate pathway of aromatic compound degradation	10	-35.07	68.55	101.33
4570559.3	RNA Metabolism	RNA processing and modification	RNA 3'-terminal phosphate cyclase	10	-42.57	71.47	117.93
4570559.3	Respiration	Electron accepting reactions	Ubiquinone Menaquinone-cytochrome c reductase complexes	10	-51.56	71.39	123.94
4570559.3	Sulfur Metabolism	Organic sulfur assimilation	Alkanesulfonate assimilation	10	-29.50	64.37	95.95
4570559.3	Sulfur Metabolism	Organic sulfur assimilation	Utilization of glutathione as a sulphur source	10	-57.67	69.28	154.38
4570559.3	Clustering-based subsystems	-	CBSS-288681.3.peg.1039	9	-47.21	71.50	122.63
4570559.3	Clustering-based subsystems	-	CBSS-316273.3.peg.2709	9	-47.21	71.50	122.63
4570559.3	Amino Acids and Derivatives	Aromatic amino acids and derivatives	Aromatic amino acid interconversions with aryl acids	9	-56.80	77.65	130.50
4570559.3	Protein Metabolism	Protein biosynthesis	tRNA aminoacylation, Leu	9	-59.91	72.67	145.27
4570559.3	Carbohydrates	Di- and oligosaccharides	Fructooligosaccharides(FOS) and Raffinose Utilization	9	-48.56	67.26	134.09
4570559.3	Carbohydrates	Polysaccharides	Alpha-Amylase locus in Streptocococcus	9	-66.62	72.38	153.04
4570559.3	Cell Wall and Capsule	Gram-Negative cell wall components	Lipopolysaccharide-related cluster in Alphaproteobacteria	9	-39.46	69.98	116.25
4570559.3	Clustering-based subsystems	-	CTP synthase (EC 6.3.4.2) cluster	9	-99.15	74.23	225.68
4570559.3	Clustering-based subsystems	-	Lipopolysaccharide assembly cluster	9	-40.50	68.00	118.61
4570559.3	Metabolism of Aromatic Compounds	Metabolism of central aromatic intermediates	Central meta-cleavage pathway of aromatic compound degradation	9	-47.30	74.22	113.10
4570559.3	Amino Acids and Derivatives	Glutamine, glutamate, aspartate, asparagine; ammonia assimilation	Poly-gamma-glutamate biosynthesis	9	-41.00	65.93	118.57
4570559.3	Carbohydrates	Di- and oligosaccharides	Beta-Glucoside Metabolism	9	-40.25	69.60	115.42
4570559.3	Carbohydrates	Sugar alcohols	Inositol catabolism	9	-69.11	76.17	162.78
4570559.3	Cell Wall and Capsule	Gram-Positive cell wall components	Teichuronic acid biosynthesis	9	-35.56	63.57	113.00
4570559.3	Clustering-based subsystems	-	Cluster containing CofD-like protein and co-occuring with DNA repair	9	-53.25	68.81	142.55
4570559.3	Clustering-based subsystems	DNA polymerase III epsilon cluster	CBSS-342610.3.peg.1536	9	-22.44	68.34	72.56
4570559.3	Clustering-based subsystems	recX and regulatory cluster	CBSS-261594.1.peg.788	9	-26.60	64.05	90.50
4570559.3	Clustering-based subsystems	tRNA sulfuration	CBSS-89187.3.peg.2957	9	-44.42	65.38	131.25
4570559.3	Metabolism of Aromatic Compounds	Peripheral pathways for catabolism of aromatic compounds	Chloroaromatic degradation pathway	9	-20.00	64.78	76.83
4570559.3	Miscellaneous	Plant-Prokaryote DOE project	At3g50560	9	-56.67	68.80	149.05
4570559.3	Protein Metabolism	Protein biosynthesis	tRNA aminoacylation, Cys	9	-50.67	72.66	123.78
4570559.3	Protein Metabolism	Protein folding	Peptidyl-prolyl cis-trans isomerase	9	-26.44	67.21	87.17
4570559.3	Stress Response	-	Hfl operon	9	-47.22	68.81	133.00
4570559.3	Amino Acids and Derivatives	Glutamine, glutamate, aspartate, asparagine; ammonia assimilation	Glutamate dehydrogenases	8	-80.60	69.34	199.80
4570559.3	Secondary Metabolism	Biologically active compounds in metazoan cell defence and differentiation	Quinolinic acid and its derivatives	8	-57.00	71.03	143.78
4570559.3	Clustering-based subsystems	Oxidative stress	CoA-disulfide reductase (EC 1.8.1.14) containing cluster	8	-27.00	76.30	70.50
4570559.3	Protein Metabolism	Protein biosynthesis	tRNA aminoacylation, Trp	8	-52.10	70.19	138.40
4570559.3	Protein Metabolism	Protein degradation	Putative TldE-TldD proteolytic complex	8	-44.38	71.86	114.62
4570559.3	Virulence, Disease and Defense	Resistance to antibiotics and toxic compounds	Zinc resistance	8	-29.31	63.41	98.79
4570559.3	Amino Acids and Derivatives	Aromatic amino acids and derivatives	Tryptophan catabolism	8	-25.97	70.64	79.13
4570559.3	Carbohydrates	Monosaccharides	D-galactarate, D-glucarate and D-glycerate catabolism	8	-27.83	65.78	95.17
4570559.3	Carbohydrates	Monosaccharides	D-gluconate and ketogluconates metabolism	8	-38.92	66.43	116.17
4570559.3	Cell Wall and Capsule	-	Recycling of Peptidoglycan Amino Acids	8	-36.64	65.32	112.71
4570559.3	Clustering-based subsystems	-	Allophanate hydrolase 2 and Biotin carboxylase cluster	8	-63.10	77.58	148.30
4570559.3	Clustering-based subsystems	-	CBSS-316273.3.peg.448	8	-27.69	67.65	83.25
4570559.3	Clustering-based subsystems	-	CBSS-323097.3.peg.2594	8	-37.03	71.93	106.43
4570559.3	Clustering-based subsystems	Carotenoid biosynthesis	CBSS-320388.3.peg.3759	8	-40.03	66.04	117.27
4570559.3	Clustering-based subsystems	Hypothetical lipase related to Phosphatidate metabolism	CBSS-316407.3.peg.1371	8	-11.63	66.06	50.53
4570559.3	Clustering-based subsystems	Three hypotheticals linked to lipoprotein biosynthesis	CBSS-188.1.peg.9880	8	-30.67	69.57	83.78
4570559.3	Miscellaneous	Plant-Prokaryote DOE project	At1g54520	8	-41.72	70.74	118.92
4570559.3	Miscellaneous	Plant-Prokaryote DOE project	At2g33980 At1g28960	8	-35.23	69.57	101.25
4570559.3	Nitrogen Metabolism	-	Nitric oxide synthase	8	-46.50	78.05	111.83
4570559.3	RNA Metabolism	RNA processing and modification	Ribonuclease H	8	-20.14	68.89	68.86
4570559.3	RNA Metabolism	RNA processing and modification	rRNA modification Archaea	8	-25.90	66.93	85.33
4570559.3	Respiration	Electron donating reactions	Formate dehydrogenase	8	-26.27	69.76	75.47
4570559.3	Virulence, Disease and Defense	Adhesion	Streptococcus pyogenes recombinatorial zone	8	-18.21	75.04	60.07
4570559.3	Phages, Prophages, Transposable elements, Plasmids	Phages, Prophages	Staphylococcal phi-Mu50B-like prophages	7	-97.64	80.20	204.43
4570559.3	Amino Acids and Derivatives	Lysine, threonine, methionine, and cysteine	Lysine biosynthesis AAA pathway 2	7	-96.50	82.50	201.38
4570559.3	Protein Metabolism	Protein biosynthesis	tRNA aminoacylation, Met	7	-47.39	72.33	119.22
4570559.3	Protein Metabolism	Protein degradation	Omega peptidases (EC 3.4.19.-)	7	-39.44	72.40	108.56
4570559.3	Clustering-based subsystems	-	CBSS-83332.1.peg.3803	7	-137.12	77.72	301.75
4570559.3	Clustering-based subsystems	-	EC49-61	7	-48.87	76.14	122.20
4570559.3	Nitrogen Metabolism	-	Dissimilatory nitrite reductase	7	-40.27	67.43	113.83
4570559.3	Protein Metabolism	Protein biosynthesis	tRNA aminoacylation, Gly	7	-65.33	81.81	138.83
4570559.3	Cell Wall and Capsule	Gram-Negative cell wall components	Outer membrane	7	-41.58	69.18	107.42
4570559.3	Clustering-based subsystems	-	CBSS-269801.1.peg.1715	7	-25.43	68.97	88.14
4570559.3	Clustering-based subsystems	-	CBSS-290633.1.peg.1906	7	-58.57	67.54	147.57
4570559.3	Clustering-based subsystems	Chromosome Replication	SeqA and Co-occurring Genes	7	-71.38	75.64	174.38
4570559.3	Clustering-based subsystems	Clustering-based subsystems	CBSS-292415.3.peg.2341	7	-19.00	66.19	64.33
4570559.3	DNA Metabolism	-	DNA structural proteins, bacterial	7	-25.00	68.86	81.11
4570559.3	DNA Metabolism	-	YcfH	7	-38.38	65.87	114.38
4570559.3	Metabolism of Aromatic Compounds	Metabolism of central aromatic intermediates	Salicylate and gentisate catabolism	7	-31.21	63.41	102.04
4570559.3	Miscellaneous	-	Muconate lactonizing enzyme family	7	-63.86	73.12	156.83
4570559.3	Protein Metabolism	Protein biosynthesis	tRNA aminoacylation, Ser	7	-60.88	66.78	165.62
4570559.3	Stress Response	-	Carbon Starvation	7	-27.53	71.60	83.33
4570559.3	Stress Response	Cold shock	Cold shock, CspA family of proteins	7	-17.62	79.44	52.81
4570559.3	Stress Response	Oxidative stress	Glutathione: Redox cycle	7	-39.20	68.66	109.73
4570559.3	Virulence, Disease and Defense	Resistance to antibiotics and toxic compounds	Copper homeostasis: copper tolerance	7	-11.00	62.87	53.58
4570559.3	Cell Wall and Capsule	Capsular and extracellular polysacchrides	Vibrio Polysaccharide (VPS) Biosynthesis	6	-52.57	80.27	129.47
4570559.3	Amino Acids and Derivatives	Arginine; urea cycle, polyamines	Urea decomposition	6	-82.60	71.88	200.40
4570559.3	Cell Division and Cell Cycle	-	YgjD and YeaZ	6	-36.62	74.66	99.75
4570559.3	Clustering-based subsystems	-	Glutaredoxin 3 containing cluster	6	-43.38	68.71	128.00
4570559.3	Clustering-based subsystems	-	Maltose utilization cluster	6	-68.86	67.58	166.57
4570559.3	Cofactors, Vitamins, Prosthetic Groups, Pigments	Riboflavin, FMN, FAD	riboflavin to FAD	6	-49.67	71.40	135.25
4570559.3	Carbohydrates	Aminosugars	N-Acetyl-Galactosamine and Galactosamine Utilization	6	-47.88	72.09	129.25
4570559.3	Carbohydrates	Monosaccharides	Xylose utilization	6	-23.92	66.06	74.42
4570559.3	Clustering-based subsystems	-	Aerotolerance operon in Bacteroides and potentially orthologous operons in other organisms	6	-26.30	67.11	85.10
4570559.3	Clustering-based subsystems	-	CBSS-224911.1.peg.435	6	-22.50	64.94	84.33
4570559.3	Clustering-based subsystems	-	CBSS-228410.1.peg.134	6	-12.58	67.25	50.08
4570559.3	Clustering-based subsystems	-	CBSS-316273.3.peg.922	6	-16.00	83.07	52.00
4570559.3	Clustering-based subsystems	-	Shikimate kinase containing cluster	6	-32.56	64.78	99.61
4570559.3	Clustering-based subsystems	Probably Pyrimidine biosynthesis-related	CBSS-306254.1.peg.1508	6	-34.67	69.88	98.67
4570559.3	Dormancy and Sporulation	-	Sporulation-associated proteins with broader functions	6	-31.83	74.39	88.92
4570559.3	Iron acquisition and metabolism	-	Heme, hemin uptake and utilization systems in GramNegatives	6	-26.17	64.41	90.17
4570559.3	Membrane Transport	-	ECF class transporters	6	-28.70	69.72	90.70
4570559.3	Membrane Transport	ABC transporters	ABC transporter alkylphosphonate (TC 3.A.1.9.1)	6	-23.92	64.35	83.25
4570559.3	Metabolism of Aromatic Compounds	-	Gentisare degradation	6	-36.94	64.00	116.06
4570559.3	Nitrogen Metabolism	-	Cyanate hydrolysis	6	-33.00	67.31	101.67
4570559.3	Nitrogen Metabolism	-	Nitrogen fixation	6	-61.06	63.73	179.39
4570559.3	Nucleosides and Nucleotides	Detoxification	Nudix proteins (nucleoside triphosphate hydrolases)	6	-42.07	71.25	111.67
4570559.3	Phages, Prophages, Transposable elements, Plasmids	Phages, Prophages	Phage DNA synthesis	6	-29.30	72.33	83.10
4570559.3	Protein Metabolism	Protein degradation	Proteasome archaeal	6	-51.25	64.54	150.50
4570559.3	Stress Response	-	SigmaB stress responce regulation	6	-20.87	65.23	74.87
4570559.3	Stress Response	Oxidative stress	Glutaredoxins	6	-34.80	72.86	91.60
4570559.3	Sulfur Metabolism	-	Sulfur oxidation	6	-28.67	74.19	80.58
4570559.3	Miscellaneous	Plant-Prokaryote DOE project	At1g33290 At1g73170 At3g10420	5	-74.33	77.49	170.89
4570559.3	Carbohydrates	Monosaccharides	D-Tagatose and Galactitol Utilization	5	-35.72	73.67	98.39
4570559.3	Clustering-based subsystems	-	Conjugative transfer related cluster	5	-75.10	83.70	157.70
4570559.3	Clustering-based subsystems	Clustering-based subsystems	Sporulation-related Hypotheticals	5	-30.90	67.95	97.00
4570559.3	Membrane Transport	Protein and nucleoprotein secretion system, Type IV	Conjugative transfer	5	-73.90	84.81	154.70
4570559.3	Protein Metabolism	Protein biosynthesis	tRNA aminoacylation, Thr	5	-90.14	70.52	216.00
4570559.3	Amino Acids and Derivatives	Arginine; urea cycle, polyamines	Cyanophycin Metabolism	5	-58.00	77.27	141.00
4570559.3	Amino Acids and Derivatives	Arginine; urea cycle, polyamines	Putrescine utilization pathways	5	-14.50	79.87	50.00
4570559.3	Amino Acids and Derivatives	Glutamine, glutamate, aspartate, asparagine; ammonia assimilation	Glutamate and Aspartate uptake in Bacteria	5	-34.50	65.00	110.50
4570559.3	Carbohydrates	Fermentation	Fermentations: Lactate	5	-119.12	77.43	254.00
4570559.3	Carbohydrates	Organic acids	Methylcitrate cycle	5	-60.67	67.51	161.50
4570559.3	Carbohydrates	Sugar alcohols	Propanediol utilization	5	-33.10	76.36	91.80
4570559.3	Cell Wall and Capsule	-	Recycling of Peptidoglycan Amino Sugars	5	-54.67	67.40	153.17
4570559.3	Cell Wall and Capsule	Gram-Negative cell wall components	Lipoprotein sorting system	5	-45.33	69.74	121.00
4570559.3	Cell Wall and Capsule	Gram-Negative cell wall components	Major Outer Membrane Proteins	5	-62.83	88.70	125.83
4570559.3	Clustering-based subsystems	-	CBSS-160492.1.peg.550	5	-50.20	68.31	139.00
4570559.3	Clustering-based subsystems	-	CBSS-316279.3.peg.746	5	-30.60	67.40	93.80
4570559.3	Clustering-based subsystems	-	Cell wall related cluster	5	-17.00	61.38	72.00
4570559.3	Clustering-based subsystems	-	Cluster co-expressed with butyrate metabolism cluster	5	-59.00	78.54	146.88
4570559.3	Clustering-based subsystems	-	KH domain RNA binding protein YlqC	5	-36.89	73.20	95.22
4570559.3	Clustering-based subsystems	-	Yfa cluster	5	-31.83	63.41	100.83
4570559.3	Clustering-based subsystems	Probably organic hydroperoxide resistance related hypothetical protein	CBSS-269482.1.peg.1294	5	-34.60	69.93	100.60
4570559.3	Clustering-based subsystems	Putative asociate of RNA polymerase sigma-54 factor rpoN	CBSS-316057.3.peg.1308	5	-15.25	65.93	58.38
4570559.3	Clustering-based subsystems	Recombination related cluster	CBSS-198094.1.peg.4426	5	-70.60	70.76	184.00
4570559.3	DNA Metabolism	DNA uptake, competence	Gram Positive Competence	5	-39.17	70.72	113.00
4570559.3	DNA Metabolism	DNA uptake, competence	Late competence	5	-39.17	70.72	113.00
4570559.3	Miscellaneous	-	Broadly distributed proteins not in subsystems	5	-19.22	69.32	64.11
4570559.3	Miscellaneous	Plant-Prokaryote DOE project	At5g11840 At5g67370	5	-30.60	67.40	93.80
4570559.3	Miscellaneous	Plant-Prokaryote DOE project	COG3760	5	-14.88	65.84	57.00
4570559.3	Nucleosides and Nucleotides	Detoxification	Nucleoside triphosphate pyrophosphohydrolase MazG	5	-37.40	64.60	108.20
4570559.3	Phages, Prophages, Transposable elements, Plasmids	Transposable elements	Tn552	5	-24.17	61.23	89.83
4570559.3	Protein Metabolism	Protein biosynthesis	Ribosome SSU eukaryotic and archaeal	5	-27.20	73.48	81.20
4570559.3	Protein Metabolism	Protein biosynthesis	tRNA aminoacylation, Lys	5	-43.25	69.70	119.67
4570559.3	Protein Metabolism	Protein folding	Periplasmic disulfide interchange	5	-20.22	72.24	61.78
4570559.3	Regulation and Cell signaling	-	DNA-binding regulatory proteins, strays	5	-53.83	68.13	150.25
4570559.3	Regulation and Cell signaling	-	Two-component regulatory systems in Campylobacter	5	-18.67	62.98	71.83
4570559.3	Regulation and Cell signaling	Regulation of virulence	Streptococcal Mga Regulon	5	-18.67	62.98	71.83
4570559.3	Stress Response	-	Universal stress protein family	5	-28.00	68.44	88.00
4570559.3	Stress Response	Oxidative stress	Glutathione: Non-redox reactions	5	-37.62	67.99	106.62
4570559.3	Stress Response	Oxidative stress	Protection from Reactive Oxygen Species	5	-36.42	87.35	77.17
4570559.3	Stress Response	Oxidative stress	Rubrerythrin	5	-29.72	69.63	83.56
4570559.3	Virulence, Disease and Defense	Resistance to antibiotics and toxic compounds	Mercury resistance operon	5	-43.00	77.20	110.88
4570559.3	Clustering-based subsystems	Catabolism of an unknown compound	CBSS-262316.1.peg.2929	4	-55.33	68.78	143.22
4570559.3	RNA Metabolism	Transcription	RNA polymerase archaeal	4	-61.61	73.15	150.50
4570559.3	Cell Wall and Capsule	Capsular and extracellular polysacchrides	CMP-N-acetylneuraminate Biosynthesis	4	-67.20	81.08	153.40
4570559.3	Cell Wall and Capsule	Capsular and extracellular polysacchrides	Legionaminic Acid Biosynthesis	4	-67.20	81.08	153.40
4570559.3	Clustering-based subsystems	-	Cluster with phosphopentomutase paralog	4	-55.17	74.15	139.50
4570559.3	RNA Metabolism	RNA processing and modification	ATP-dependent RNA helicases, bacterial	4	-102.10	75.80	242.40
4570559.3	Virulence, Disease and Defense	-	Streptococcus agalactiae virulome	4	-67.20	81.08	153.40
4570559.3	Carbohydrates	Monosaccharides	L-Arabinose utilization	4	-55.00	77.11	135.50
4570559.3	Cofactors, Vitamins, Prosthetic Groups, Pigments	-	Molybdopterin cytosine dinucleotide	4	-22.88	63.04	80.75
4570559.3	Miscellaneous	Plant-Prokaryote DOE project	COG2078	4	-33.00	62.75	96.83
4570559.3	Phages, Prophages, Transposable elements, Plasmids	Phages, Prophages	Phage tail fiber proteins	4	-84.00	99.86	225.75
4570559.3	Protein Metabolism	Protein biosynthesis	Nucleolar protein complex	4	-51.33	75.18	126.33
4570559.3	RNA Metabolism	RNA processing and modification	eukaryotic rRNA modification and related functions	4	-51.33	75.18	126.33
4570559.3	Carbohydrates	Monosaccharides	L-fucose utilization	4	-80.25	68.38	203.75
4570559.3	Carbohydrates	Monosaccharides	L-fucose utilization temp	4	-74.25	67.03	197.25
4570559.3	Carbohydrates	Sugar alcohols	Glycerol fermenation to 1,3-propanediol	4	-26.20	69.05	85.60
4570559.3	Cell Wall and Capsule	Capsular and extracellular polysacchrides	Capsular Polysaccharides Biosynthesis and Assembly	4	-11.83	65.91	51.67
4570559.3	Cell Wall and Capsule	Capsular and extracellular polysacchrides	Colanic acid biosynthesis	4	-37.17	66.29	108.67
4570559.3	Clustering-based subsystems	-	Ribonucleotide reductase cluster	4	-85.50	74.09	188.00
4570559.3	Clustering-based subsystems	Choline bitartrate degradation, putative	CBSS-344610.3.peg.2335	4	-69.25	60.76	209.75
4570559.3	Clustering-based subsystems	D-tyrosyl-tRNA(Tyr) deacylase (EC 3.1.-.-) cluster	CBSS-342610.3.peg.283	4	-26.00	63.30	95.50
4570559.3	Clustering-based subsystems	Hypothetical associated with RecF	Hypothetical Coupled to RecF	4	-17.50	64.15	69.83
4570559.3	Clustering-based subsystems	alpha-proteobacterial cluster of hypotheticals	CBSS-52598.3.peg.2843	4	-51.25	69.56	140.50
4570559.3	Cofactors, Vitamins, Prosthetic Groups, Pigments	Tetrapyrroles	Chlorophyll Biosynthesis	4	-68.00	76.14	158.25
4570559.3	DNA Metabolism	DNA repair	DNA repair, bacterial photolyase	4	-36.83	66.65	107.67
4570559.3	DNA Metabolism	DNA repair	Nonhomologous End-Joining in Bacteria	4	-13.75	68.45	51.75
4570559.3	Dormancy and Sporulation	-	Persister Cells	4	-24.80	62.59	89.80
4570559.3	Membrane Transport	Sugar Phosphotransferase Systems, PTS	Galactose-inducible PTS	4	-29.50	67.63	92.00
4570559.3	Miscellaneous	Plant-Prokaryote DOE project	Experimental-COG2515	4	-72.67	67.37	188.67
4570559.3	Miscellaneous	Plant-Prokaryote DOE project	Experimental-yggC	4	-62.50	83.11	154.00
4570559.3	Nucleosides and Nucleotides	-	Adenosyl nucleosidases	4	-85.50	78.23	193.00
4570559.3	Potassium metabolism	-	Glutathione-regulated potassium-efflux system and associated functions	4	-39.25	62.97	122.75
4570559.3	Protein Metabolism	Protein biosynthesis	tRNA aminoacylation, His	4	-28.20	65.59	90.00
4570559.3	Protein Metabolism	Protein degradation	Metallocarboxypeptidases (EC 3.4.17.-)	4	-64.58	72.38	154.75
4570559.3	Regulation and Cell signaling	-	Staphylococcal accessory gene regulator system	4	-28.00	69.78	79.00
4570559.3	Regulation and Cell signaling	Programmed Cell Death and Toxin-antitoxin Systems	Murein hydrolase regulation and cell death	4	-19.67	70.75	70.33
4570559.3	Stress Response	-	Dimethylarginine metabolism	4	-53.00	68.15	141.75
4570559.3	Stress Response	Acid stress	Acid resistance mechanisms	4	-104.25	66.76	244.75
4570559.3	Stress Response	Detoxification	D-tyrosyl-tRNA(Tyr) deacylase	4	-26.00	63.30	95.50
4570559.3	Stress Response	Osmotic stress	Osmoregulation	4	-14.50	67.33	57.50
4570559.3	Stress Response	Oxidative stress	Glutathione analogs: mycothiol	4	-17.75	64.14	67.50
4570559.3	Virulence, Disease and Defense	Resistance to antibiotics and toxic compounds	Resistance to Vancomycin	4	-12.00	65.17	54.50
4570559.3	Amino Acids and Derivatives	Arginine; urea cycle, polyamines	Urease subunits	3	-115.50	78.55	258.00
4570559.3	RNA Metabolism	RNA processing and modification	Polyadenylation specificity factor	3	-31.75	65.71	95.75
4570559.3	Regulation and Cell signaling	Programmed Cell Death and Toxin-antitoxin Systems	MazEF toxin-antitoxing (programmed cell death) system	3	-25.25	73.41	74.00
4570559.3	Stress Response	Osmotic stress	Synthesis of osmoregulated periplasmic glucans	3	-46.83	65.49	131.83
4570559.3	Amino Acids and Derivatives	Lysine, threonine, methionine, and cysteine	Lysine degradation	3	-55.33	71.63	140.33
4570559.3	Amino Acids and Derivatives	Lysine, threonine, methionine, and cysteine	Threonine anaerobic catabolism gene cluster	3	-44.00	79.45	109.25
4570559.3	Carbohydrates	Central carbohydrate metabolism	HPr kinase and hprK operon in Gram-positive organisms	3	-50.33	71.80	111.33
4570559.3	Carbohydrates	Monosaccharides	Fructose utilization	3	-16.00	72.68	56.33
4570559.3	Carbohydrates	Organic acids	Lactate utilization	3	-123.00	65.68	291.33
4570559.3	Cell Wall and Capsule	Capsular and extracellular polysacchrides	O-Methyl Phosphoramidate Capsule Modification in Campylobacter	3	-47.33	71.93	126.00
4570559.3	Cell Wall and Capsule	Gram-Negative cell wall components	Vibrio Core Oligosaccharide Biosynthesis	3	-60.00	72.39	142.25
4570559.3	Clustering-based subsystems	-	ClpS and metallo-protease cluster in Cyanos	3	-25.50	69.68	75.50
4570559.3	Clustering-based subsystems	-	Disulphide related cluster	3	-59.17	80.23	127.17
4570559.3	Clustering-based subsystems	Proteasome related clusters	Proteasome subunit alpha archaeal cluster	3	-45.50	62.41	148.00
4570559.3	Clustering-based subsystems	Putative Isoquinoline 1-oxidoreductase subunit	CBSS-314267.3.peg.390	3	-46.75	68.13	130.00
4570559.3	Fatty Acids, Lipids, and Isoprenoids	Isoprenoids	Acyclic terpenes utilization	3	-30.25	61.43	109.25
4570559.3	Fatty Acids, Lipids, and Isoprenoids	Phospholipids	Sphingolipid biosynthesis	3	-71.33	61.78	210.00
4570559.3	Iron acquisition and metabolism	-	Heme, hemin uptake and utilization systems in GramPositives	3	-21.50	63.95	79.25
4570559.3	Iron acquisition and metabolism	-	Iron(III) dicitrate transport system Fec	3	-38.75	72.99	110.75
4570559.3	Membrane Transport	-	Transport of Molybdenum	3	-40.00	70.67	111.00
4570559.3	Membrane Transport	ABC transporters	ATP-dependent efflux pump transporter Ybh	3	-12.00	63.63	55.50
4570559.3	Membrane Transport	Uni- Sym- and Antiporters	NhaA, NhaD and Sodium-dependent phosphate transporters	3	-57.00	73.65	149.00
4570559.3	Metabolism of Aromatic Compounds	Metabolism of central aromatic intermediates	N-heterocyclic aromatic compound degradation	3	-46.75	68.13	130.00
4570559.3	Miscellaneous	Plant-Prokaryote DOE project	At5g48545 and At3g56490 At1g31160	3	-19.67	74.92	61.33
4570559.3	Motility and Chemotaxis	Flagellar motility in Prokaryota	Archaeal Flagellum	3	-35.33	64.30	108.00
4570559.3	Nitrogen Metabolism	-	Allantoin Utilization	3	-52.50	65.41	152.00
4570559.3	Phages, Prophages, Transposable elements, Plasmids	Phages, Prophages	Phage capsid proteins	3	-207.75	99.79	370.00
4570559.3	Phages, Prophages, Transposable elements, Plasmids	Phages, Prophages	Phage packaging machinery	3	-14.33	67.18	59.11
4570559.3	RNA Metabolism	RNA processing and modification	tRNA nucleotidyltransferase	3	-69.00	72.74	167.33
4570559.3	Regulation and Cell signaling	-	Cell envelope-associated LytR-CpsA-Psr transcriptional attenuators	3	-59.50	74.72	143.75
4570559.3	Regulation and Cell signaling	-	Orphan regulatory proteins	3	-13.00	61.70	61.50
4570559.3	Regulation and Cell signaling	Quorum sensing and biofilm formation	Autoinducer 2 (AI-2) transport and processing (lsrACDBFGE operon)	3	-9.25	65.18	48.75
4570559.3	Stress Response	Osmotic stress	Choline and Betaine Uptake and Betaine Biosynthesis	3	-60.25	74.78	153.00
4570559.3	Sulfur Metabolism	-	Galactosylceramide and Sulfatide metabolism	3	-42.50	66.33	126.00
4570559.3	Virulence, Disease and Defense	Adhesion	Adhesion of Campylobacter	3	-60.33	66.13	157.33
4570559.3	Virulence, Disease and Defense	Resistance to antibiotics and toxic compounds	Erythromycin resistance	3	-53.00	66.98	146.67
4570559.3	DNA Metabolism	DNA repair	ATP-dependent Nuclease	2	-9.67	69.21	43.00
4570559.3	Phages, Prophages, Transposable elements, Plasmids	-	Integrons	2	-22.25	67.38	71.38
4570559.3	Stress Response	Detoxification	Uptake of selenate and selenite	2	-47.83	63.47	150.33
4570559.3	Cofactors, Vitamins, Prosthetic Groups, Pigments	Coenzyme M	coenzyme M biosynthesis	2	-48.50	83.88	114.50
4570559.3	Dormancy and Sporulation	-	Sporulation gene orphans	2	-10.00	63.16	50.50
4570559.3	Metabolism of Aromatic Compounds	Peripheral pathways for catabolism of aromatic compounds	Biphenyl Degradation	2	-15.67	65.54	59.67
4570559.3	Miscellaneous	Plant-Prokaryote DOE project	At1g01770	2	-48.75	65.17	140.00
4570559.3	Phages, Prophages, Transposable elements, Plasmids	Plasmid related functions	F plasmid replication	2	-61.25	100.00	116.25
4570559.3	Amino Acids and Derivatives	Arginine; urea cycle, polyamines	Urea carboxylase and Allophanate hydrolase cluster	2	-59.25	78.70	139.50
4570559.3	Amino Acids and Derivatives	Proline and 4-hydroxyproline	A Hypothetical Protein Related to Proline Metabolism	2	-46.00	72.63	114.50
4570559.3	Carbohydrates	Di- and oligosaccharides	Lactose utilization	2	-37.00	71.07	101.00
4570559.3	Carbohydrates	Monosaccharides	D-Sorbitol(D-Glucitol) and L-Sorbose Utilization	2	-23.50	62.03	89.50
4570559.3	Carbohydrates	Monosaccharides	Hexose Phosphate Uptake System	2	-26.50	67.14	95.50
4570559.3	Carbohydrates	Sugar alcohols	Mannitol Utilization	2	-33.00	68.67	101.50
4570559.3	Cell Division and Cell Cycle	-	Cyanobacterial Circadian Clock	2	-32.50	77.26	90.50
4570559.3	Cell Wall and Capsule	Capsular and extracellular polysacchrides	Polysaccharide deacetylases	2	-63.00	73.06	139.50
4570559.3	Clustering-based subsystems	-	CBSS-257314.1.peg.752	2	-29.50	64.81	94.50
4570559.3	Clustering-based subsystems	-	CBSS-630.2.peg.3360	2	-46.00	72.63	114.50
4570559.3	Clustering-based subsystems	-	Cluster with second YidC in Bacilli	2	-19.00	62.73	69.50
4570559.3	Clustering-based subsystems	-	Glutaredoxin 3 and Glutathione synthetase cluster	2	-31.00	66.23	104.00
4570559.3	Clustering-based subsystems	-	Glutaredoxin 3 containing cluster 2	2	-27.50	64.10	96.50
4570559.3	Clustering-based subsystems	-	Spore Coat	2	-60.50	91.53	116.00
4570559.3	Clustering-based subsystems	Carbohydrates	Beta-lactamase cluster in Streptococcus	2	-42.50	63.98	133.00
4570559.3	Clustering-based subsystems	Carbohydrates	Cluster Ytf and putative sugar transporter	2	-69.00	77.62	154.00
4570559.3	Clustering-based subsystems	Carbohydrates	Putative sugar ABC transporter (ytf cluster)	2	-69.00	77.62	154.00
4570559.3	Clustering-based subsystems	Hypothetical Related to Dihydroorate Dehydrogenase	Hypothetical Related to Dihydroorotate dehydrogenase	2	-61.50	74.16	165.00
4570559.3	Clustering-based subsystems	Related to Menaquinone-cytochrome C reductase	CBSS-393130.3.peg.129	2	-66.50	68.80	151.50
4570559.3	Clustering-based subsystems	Sulfatases and sulfatase modifying factor 1 (and a hypothetical)	Sulfatases and sulfatase modifying factor 1	2	-37.33	63.25	119.00
4570559.3	Cofactors, Vitamins, Prosthetic Groups, Pigments	Pyridoxine	Pyridoxin(Vitamin B6) Degradation Pathway	2	-14.00	64.41	57.50
4570559.3	Cofactors, Vitamins, Prosthetic Groups, Pigments	Quinone cofactors	Plastoquinone Biosynthesis	2	-44.00	66.33	132.50
4570559.3	Cofactors, Vitamins, Prosthetic Groups, Pigments	Quinone cofactors	Tocopherol Biosynthesis	2	-44.00	66.33	132.50
4570559.3	DNA Metabolism	DNA repair	DNA repair, bacterial RecBCD pathway	2	-42.50	63.98	133.00
4570559.3	Iron acquisition and metabolism	-	ABC-type iron transport system	2	-19.50	63.62	71.50
4570559.3	Iron acquisition and metabolism	Siderophores	Siderophore assembly kit	2	-13.50	66.66	58.00
4570559.3	Membrane Transport	ABC transporters	ABC transporter tungstate (TC 3.A.1.6.2)	2	-72.50	75.64	188.50
4570559.3	Membrane Transport	Uni- Sym- and Antiporters	Proton-dependent Peptide Transporters	2	-19.00	64.10	66.00
4570559.3	Metabolism of Aromatic Compounds	Peripheral pathways for catabolism of aromatic compounds	Quinate degradation	2	-39.00	68.20	107.50
4570559.3	Miscellaneous	-	Archease	2	-21.50	69.40	72.00
4570559.3	Miscellaneous	-	Archease2	2	-21.50	69.40	72.00
4570559.3	Miscellaneous	Plant-Prokaryote DOE project	At1g14345	2	-19.00	62.73	69.50
4570559.3	Miscellaneous	Plant-Prokaryote DOE project	Synechocystis experimental	2	-9.50	62.28	49.00
4570559.3	Nitrogen Metabolism	-	Amidase clustered with urea and nitrile hydratase functions	2	-33.50	69.28	99.00
4570559.3	Nucleosides and Nucleotides	Pyrimidines	Pyrimidine utilization	2	-82.50	71.78	201.50
4570559.3	Phages, Prophages, Transposable elements, Plasmids	Phages, Prophages	Phage tail proteins 2	2	-71.17	99.93	136.83
4570559.3	Protein Metabolism	Protein biosynthesis	Programmed frameshift	2	-56.00	74.47	141.50
4570559.3	Protein Metabolism	Protein biosynthesis	Ribosome activity modulation	2	-28.00	79.61	72.50
4570559.3	Protein Metabolism	Protein biosynthesis	Trans-translation by stalled ribosomes	2	-51.00	65.76	143.00
4570559.3	Protein Metabolism	Protein degradation	Serine endopeptidase (EC 3.4.21.-)	2	-56.00	70.81	139.50
4570559.3	Protein Metabolism	Protein folding	Thermosome, archaeal	2	-87.50	69.62	224.50
4570559.3	Protein Metabolism	Protein processing and modification	Peptide methionine sulfoxide reductase	2	-69.00	77.62	154.00
4570559.3	Protein Metabolism	Protein processing and modification	Ribosomal protein S5p acylation	2	-36.50	80.97	104.00
4570559.3	Regulation and Cell signaling	Programmed Cell Death and Toxin-antitoxin Systems	Phd-Doc, YdcE-YdcD toxin-antitoxin (programmed cell death) systems	2	-15.00	67.69	56.50
4570559.3	Regulation and Cell signaling	Programmed Cell Death and Toxin-antitoxin Systems	Toxin-antitoxin systems (other than RelBE and MazEF)	2	-29.50	81.47	75.50
4570559.3	Respiration	Electron accepting reactions	Tetrathionate respiration	2	-50.00	63.17	147.50
4570559.3	Secondary Metabolism	Biosynthesis of phenylpropanoids	Caffeic acid derivatives	2	-38.50	62.59	124.00
4570559.3	Secondary Metabolism	Biosynthesis of phenylpropanoids	Flavanone biosynthesis	2	-38.50	62.59	124.00
4570559.3	Secondary Metabolism	Biosynthesis of phenylpropanoids	Lignine biosynthesis	2	-38.50	62.59	124.00
4570559.3	Secondary Metabolism	Biosynthesis of phenylpropanoids	Phenylpropanoids general biosynthesis	2	-38.50	62.59	124.00
4570559.3	Secondary Metabolism	Biosynthesis of phenylpropanoids	Phytoalexin biosynthesis	2	-38.50	62.59	124.00
4570559.3	Secondary Metabolism	Plant Alkaloids	Alkaloid biosynthesis from L-lysine	2	-21.00	64.52	77.00
4570559.3	Sulfur Metabolism	Organic sulfur assimilation	Taurine Utilization	2	-13.50	60.78	58.00
4570559.3	Virulence, Disease and Defense	Resistance to antibiotics and toxic compounds	Bile hydrolysis	2	-13.50	60.78	58.00
4570559.3	Metabolism of Aromatic Compounds	Peripheral pathways for catabolism of aromatic compounds	Benzoate catabolism	1	-75.67	80.44	173.67
4570559.3	Metabolism of Aromatic Compounds	Peripheral pathways for catabolism of aromatic compounds	Chlorobenzoate degradation	1	-75.67	80.44	173.67
4570559.3	Virulence, Disease and Defense	-	Streptococcus pyogenes Virulome	1	-104.00	87.48	219.00
4570559.3	Carbohydrates	Aminosugars	(GlcNAc)2 Catabolic Operon	1	-25.50	70.83	75.50
4570559.3	Clustering-based subsystems	-	LMPTP YfkJ cluster	1	-10.50	87.86	36.00
4570559.3	Miscellaneous	Plant-Prokaryote DOE project	COG0398	1	-65.50	87.22	146.00
4570559.3	Stress Response	-	Phage shock protein (psp) operon	1	-42.00	78.20	113.50
4570559.3	Virulence, Disease and Defense	Resistance to antibiotics and toxic compounds	Mercuric reductase	1	-65.50	87.22	146.00
4570559.3	Amino Acids and Derivatives	Aromatic amino acids and derivatives	Bacilysin biosynthesis	1	-16.00	65.08	63.00
4570559.3	Carbohydrates	-	Carbon storage regulator	1	-16.00	84.00	50.00
4570559.3	Carbohydrates	Central carbohydrate metabolism	Ethylmalonyl-CoA pathway of C2 assimilation	1	-21.00	60.98	82.00
4570559.3	Carbohydrates	Di- and oligosaccharides	Sucrose utilization	1	-36.00	74.49	98.00
4570559.3	Carbohydrates	Di- and oligosaccharides	Sucrose utilization Shewanella	1	-36.00	74.49	98.00
4570559.3	Carbohydrates	Di- and oligosaccharides	Trehalose Uptake and Utilization	1	-18.00	71.93	57.00
4570559.3	Carbohydrates	Sugar alcohols	Ethanolamine utilization	1	-40.00	83.67	98.00
4570559.3	Cell Wall and Capsule	-	tRNA-dependent amino acid transfers	1	-124.00	82.44	262.00
4570559.3	Clustering-based subsystems	-	CBSS-370552.3.peg.1240	1	-105.00	83.48	230.00
4570559.3	Clustering-based subsystems	-	Putative hemin transporter	1	-22.00	62.35	85.00
4570559.3	Clustering-based subsystems	-	Putative sulfate assimilation cluster	1	-9.00	63.83	47.00
4570559.3	Clustering-based subsystems	Flagella protein?	CBSS-323098.3.peg.2823	1	-14.00	74.07	54.00
4570559.3	Clustering-based subsystems	Methylamine utilization	CBSS-265072.7.peg.546	1	-32.00	66.34	101.00
4570559.3	Clustering-based subsystems	Probably Ybbk-related hypothetical membrane proteins	CBSS-316057.3.peg.659	1	-75.00	69.74	195.00
4570559.3	Clustering-based subsystems	Putrescine/GABA utilization cluster-temporal,to add to SSs	GABA and putrescine metabolism from cluters	1	-44.00	71.90	121.00
4570559.3	Clustering-based subsystems	Sarcosine oxidase	Sarcosine oxidase subunits	1	-57.00	84.55	123.00
4570559.3	Clustering-based subsystems	Shiga toxin cluster	CBSS-194948.1.peg.143	1	-122.00	98.10	211.00
4570559.3	Cofactors, Vitamins, Prosthetic Groups, Pigments	Riboflavin, FMN, FAD	Flavodoxin	1	-13.00	60.32	63.00
4570559.3	Dormancy and Sporulation	-	Spore Core Dehydration	1	-25.00	61.46	96.00
4570559.3	Fatty Acids, Lipids, and Isoprenoids	Triacylglycerols	Triacylglycerol metabolism	1	-13.00	62.07	58.00
4570559.3	Iron acquisition and metabolism	-	Hemin transport system	1	-22.00	62.35	85.00
4570559.3	Membrane Transport	-	Transport of Nickel and Cobalt	1	-16.00	60.56	71.00
4570559.3	Membrane Transport	ABC transporters	ABC transporter of unknown substrate X	1	-7.00	73.53	34.00
4570559.3	Membrane Transport	Protein secretion system, Type II	Predicted secretion system X	1	-96.00	75.65	230.00
4570559.3	Membrane Transport	Protein secretion system, Type VIII (Extracellular nucleation/precipitation pathway, ENP)	Fap amyloid fiber secretion system	1	-42.00	66.41	128.00
4570559.3	Membrane Transport	Protein translocation across cytoplasmic membrane	EcsAB transporter affecting expression and secretion of secretory preproteins	1	-11.00	69.57	46.00
4570559.3	Membrane Transport	Sugar Phosphotransferase Systems, PTS	Fructose and Mannose Inducible PTS	1	-30.00	62.86	105.00
4570559.3	Membrane Transport	Sugar Phosphotransferase Systems, PTS	Sucrose-specific PTS	1	-30.00	62.86	105.00
4570559.3	Metabolism of Aromatic Compounds	Peripheral pathways for catabolism of aromatic compounds	Phenylpropanoid compound degradation	1	-66.00	63.10	187.00
4570559.3	Metabolism of Aromatic Compounds	Peripheral pathways for catabolism of aromatic compounds	p-Hydroxybenzoate degradation	1	-66.00	63.10	187.00
4570559.3	Miscellaneous	Plant-Prokaryote DOE project	At1g24340	1	-34.00	69.61	102.00
4570559.3	Miscellaneous	Plant-Prokaryote DOE project	At1g26220 At1g32070	1	-13.00	61.90	63.00
4570559.3	Nitrogen Metabolism	-	Nitrosative stress	1	-151.00	76.99	326.00
4570559.3	Nucleosides and Nucleotides	-	Pseudouridine catabolism	1	-16.00	65.15	66.00
4570559.3	Phages, Prophages, Transposable elements, Plasmids	Phages, Prophages	Listeria phi-A118-like prophages	1	-172.00	100.00	297.00
4570559.3	Photosynthesis	-	Bacteriorhodopsin	1	-54.00	84.30	121.00
4570559.3	Protein Metabolism	Protein biosynthesis	Ribosome LSU eukaryotic and archaeal	1	-14.00	75.00	52.00
4570559.3	RNA Metabolism	RNA processing and modification	Ribosome biogenesis archaeal	1	-38.00	74.77	107.00
4570559.3	RNA Metabolism	Transcription	RNA polymerase archaeal initiation factors	1	-11.00	65.31	49.00
4570559.3	RNA Metabolism	Transcription	Rrf2 family transcriptional regulators	1	-64.00	84.03	144.00
4570559.3	Regulation and Cell signaling	-	Global Two-component Regulator PrrBA in Proteobacteria	1	-22.00	66.27	83.00
4570559.3	Regulation and Cell signaling	-	Pseudomonas quinolone signal PQS	1	-60.00	67.70	161.00
4570559.3	Regulation and Cell signaling	Proteolytic pathway	Coagulation cascade	1	-38.00	66.67	111.00
4570559.3	Regulation and Cell signaling	Quorum sensing and biofilm formation	Biofilm formation in Staphylococcus	1	-46.00	62.77	137.00
4570559.3	Respiration	Electron accepting reactions	Terminal AA3-600 quinol oxidase	1	-6.00	61.11	36.00
4570559.3	Respiration	Electron accepting reactions	Terminal cytochrome oxidases	1	-6.00	61.11	36.00
4570559.3	Respiration	Sodium Ion-Coupled Energetics	Na+ translocating decarboxylases and related biotin-dependent enzymes	1	-15.00	62.50	64.00
4570559.3	Secondary Metabolism	Aromatic amino acids and derivatives	Cinnamic Acid Degradation	1	-66.00	63.10	187.00
4570559.3	Secondary Metabolism	Biologically active compounds in metazoan cell defence and differentiation	Steroid sulfates	1	-48.00	61.59	151.00
4570559.3	Stress Response	-	Bacterial hemoglobins	1	-48.00	71.77	124.00
4570559.3	Stress Response	-	Flavohaemoglobin	1	-151.00	76.99	326.00
4570559.3	Sulfur Metabolism	Organic sulfur assimilation	Alkanesulfonates Utilization	1	-9.00	63.83	47.00
4570559.3	Sulfur Metabolism	Organic sulfur assimilation	L-Cystine Uptake and Metabolism	1	-75.00	65.22	207.00
4570559.3	Virulence, Disease and Defense	Adhesion	Mediator of hyperadherence YidE in Enterobacteria and its conserved region	1	-19.00	69.35	62.00
4570559.3	Virulence, Disease and Defense	Resistance to antibiotics and toxic compounds	Resistance to chromium compounds	1	-16.00	61.64	73.00
4570559.3	Virulence, Disease and Defense	Toxins and superantigens	Streptolysin S Biosynthesis and Transport	1	-28.00	62.92	89.00
				16072

## Sheet: SEED Subsystems function
Table S4.4. Functional classification of the contigs assembled from the Lobios hot spring fosmid metagenome using the SEED Subsystem database (Level 'function').
level 1	level 2	level 3	function	# hits	avg eValue	avg % ident	avg align len
Clustering-based subsystems	Biosynthesis of galactoglycans and related lipopolysacharides	CBSS-258594.1.peg.3339	Glycosyltransferase	64	-28.10	65.22	89.87
Miscellaneous	Plant-Prokaryote DOE project	COG0451	Glycosyltransferase	64	-28.10	65.22	89.87
Carbohydrates	One-carbon Metabolism	Serine-glyoxylate cycle	decarboxylase	63	-40.67	66.49	116.90
Clustering-based subsystems	-	CBSS-235.1.peg.567	GTP-binding protein	37	-44.38	69.39	121.18
Stress Response	Oxidative stress	Regulation of Oxidative Stress Response	RNA polymerase sigma factor	28	-31.42	65.38	98.06
Phages, Prophages, Transposable elements, Plasmids	Phages, Prophages	Phage regulation of gene expression	RNA polymerase sigma factor	28	-31.42	65.38	98.06
Clustering-based subsystems	-	CBSS-196620.1.peg.2477	Copper-translocating P-type ATPase (EC 3.6.3.4)	27	-42.77	67.22	128.06
Virulence, Disease and Defense	Resistance to antibiotics and toxic compounds	BlaR1 Family Regulatory Sensor-transducer Disambiguation	Copper-translocating P-type ATPase (EC 3.6.3.4)	27	-42.77	67.22	128.06
Virulence, Disease and Defense	Resistance to antibiotics and toxic compounds	Copper homeostasis	Copper-translocating P-type ATPase (EC 3.6.3.4)	27	-42.77	67.22	128.06
Protein Metabolism	Protein degradation	Proteolysis in bacteria, ATP-dependent	ATP-dependent protease La (EC 3.4.21.53)	25	-84.11	71.75	230.36
Nucleosides and Nucleotides	-	Ribonucleotide reduction	Ribonucleotide reductase of class II (coenzyme B12-dependent) (EC 1.17.4.1)	25	-46.93	68.03	131.87
Cofactors, Vitamins, Prosthetic Groups, Pigments	Biotin	Biotin biosynthesis	Long-chain-fatty-acid--CoA ligase (EC 6.2.1.3)	25	-57.03	70.25	164.48
Fatty Acids, Lipids, and Isoprenoids	Fatty acids	Fatty acid degradation regulons	Long-chain-fatty-acid--CoA ligase (EC 6.2.1.3)	25	-57.03	70.25	164.48
Fatty Acids, Lipids, and Isoprenoids	Fatty acids	Fatty acid metabolism cluster	Long-chain-fatty-acid--CoA ligase (EC 6.2.1.3)	25	-57.03	70.25	164.48
Metabolism of Aromatic Compounds	Peripheral pathways for catabolism of aromatic compounds	n-Phenylalkanoic acid degradation	Long-chain-fatty-acid--CoA ligase (EC 6.2.1.3)	25	-57.03	70.25	164.48
Protein Metabolism	Protein degradation	Proteasome bacterial	ATP-dependent protease La (EC 3.4.21.53) Type I	24	-82.81	71.64	228.85
Protein Metabolism	Protein degradation	Proteolysis in bacteria, ATP-dependent	ATP-dependent protease La (EC 3.4.21.53) Type I	24	-82.81	71.64	228.85
Amino Acids and Derivatives	Alanine, serine, and glycine	Alanine biosynthesis	Cysteine desulfurase (EC 2.8.1.7)	23	-46.62	67.29	132.46
Clustering-based subsystems	Biosynthesis of galactoglycans and related lipopolysacharides	CBSS-376686.6.peg.291	Glycosyltransferase (EC 2.4.1.-)	23	-29.12	67.50	88.64
Clustering-based subsystems	Cell Division	CBSS-393130.3.peg.794	Cysteine desulfurase (EC 2.8.1.7)	23	-46.62	67.29	132.46
Cofactors, Vitamins, Prosthetic Groups, Pigments	Folate and pterines	YgfZ	Cysteine desulfurase (EC 2.8.1.7)	23	-46.62	67.29	132.46
Clustering-based subsystems	Lysine, threonine, methionine, and cysteine	CBSS-84588.1.peg.1247	Cysteine desulfurase (EC 2.8.1.7)	23	-46.62	67.29	132.46
Miscellaneous	Plant-Prokaryote DOE project	At5g37530	Cysteine desulfurase (EC 2.8.1.7)	23	-46.62	67.29	132.46
Miscellaneous	Plant-Prokaryote DOE project	COG2363	Cysteine desulfurase (EC 2.8.1.7)	23	-46.62	67.29	132.46
Miscellaneous	Plant-Prokaryote DOE project	Iron-sulfur cluster assembly	Cysteine desulfurase (EC 2.8.1.7)	23	-46.62	67.29	132.46
RNA Metabolism	RNA processing and modification	mcm5s2U biosynthesis in tRNA	Cysteine desulfurase (EC 2.8.1.7)	23	-46.62	67.29	132.46
RNA Metabolism	RNA processing and modification	mnm5U34 biosynthesis bacteria	Cysteine desulfurase (EC 2.8.1.7)	23	-46.62	67.29	132.46
RNA Metabolism	RNA processing and modification	tRNA modification Archaea	Cysteine desulfurase (EC 2.8.1.7)	23	-46.62	67.29	132.46
RNA Metabolism	RNA processing and modification	tRNA modification Bacteria	Cysteine desulfurase (EC 2.8.1.7)	23	-46.62	67.29	132.46
RNA Metabolism	RNA processing and modification	tRNA modification yeast cytoplasmic	Cysteine desulfurase (EC 2.8.1.7)	23	-46.62	67.29	132.46
Amino Acids and Derivatives	Glutamine, glutamate, aspartate, asparagine; ammonia assimilation	Aspartate aminotransferase	Aspartate aminotransferase (EC 2.6.1.1)	22	-49.09	65.38	143.59
Amino Acids and Derivatives	Glutamine, glutamate, aspartate, asparagine; ammonia assimilation	Glutamine, Glutamate, Aspartate and Asparagine Biosynthesis	Aspartate aminotransferase (EC 2.6.1.1)	22	-49.09	65.38	143.59
Amino Acids and Derivatives	Lysine, threonine, methionine, and cysteine	Threonine and Homoserine Biosynthesis	Aspartate aminotransferase (EC 2.6.1.1)	22	-49.09	65.38	143.59
Miscellaneous	Plant-Prokaryote DOE project	PROSC	Aspartate aminotransferase (EC 2.6.1.1)	22	-49.09	65.38	143.59
Amino Acids and Derivatives	Branched-chain amino acids	Ketoisovalerate oxidoreductase	Acetyl-coenzyme A synthetase (EC 6.2.1.1)	21	-58.28	69.64	145.76
Carbohydrates	Central carbohydrate metabolism	Pyruvate metabolism II: acetyl-CoA, acetogenesis from pyruvate	Acetyl-coenzyme A synthetase (EC 6.2.1.1)	21	-58.28	69.64	145.76
Protein Metabolism	Protein processing and modification	Protein Acetylation and Deacetylation in Bacteria	Acetyl-coenzyme A synthetase (EC 6.2.1.1)	21	-58.28	69.64	145.76
Amino Acids and Derivatives	Branched-chain amino acids	Isoleucine degradation	Butyryl-CoA dehydrogenase (EC 1.3.99.2)	21	-57.79	69.09	150.04
Amino Acids and Derivatives	Branched-chain amino acids	Valine degradation	Butyryl-CoA dehydrogenase (EC 1.3.99.2)	21	-57.79	69.09	150.04
Respiration	Electron accepting reactions	Anaerobic respiratory reductases	Butyryl-CoA dehydrogenase (EC 1.3.99.2)	21	-57.79	69.09	150.04
Fatty Acids, Lipids, and Isoprenoids	Fatty acids	Fatty acid degradation regulons	Butyryl-CoA dehydrogenase (EC 1.3.99.2)	21	-57.79	69.09	150.04
Carbohydrates	Fermentation	Acetone Butanol Ethanol Synthesis	Butyryl-CoA dehydrogenase (EC 1.3.99.2)	21	-57.79	69.09	150.04
Carbohydrates	Fermentation	Acetyl-CoA fermentation to Butyrate	Butyryl-CoA dehydrogenase (EC 1.3.99.2)	21	-57.79	69.09	150.04
Carbohydrates	Fermentation	Butanol Biosynthesis	Butyryl-CoA dehydrogenase (EC 1.3.99.2)	21	-57.79	69.09	150.04
Cofactors, Vitamins, Prosthetic Groups, Pigments	Folate and pterines	5-FCL-like protein	Butyryl-CoA dehydrogenase (EC 1.3.99.2)	21	-57.79	69.09	150.04
Amino Acids and Derivatives	Lysine, threonine, methionine, and cysteine	Lysine fermentation	Butyryl-CoA dehydrogenase (EC 1.3.99.2)	21	-57.79	69.09	150.04
Carbohydrates	Organic acids	Isobutyryl-CoA to Propionyl-CoA Module	Butyryl-CoA dehydrogenase (EC 1.3.99.2)	21	-57.79	69.09	150.04
Clustering-based subsystems	-	Butyrate metabolism cluster	Acetyl-CoA acetyltransferase (EC 2.3.1.9)	20	-49.70	74.74	130.56
Fatty Acids, Lipids, and Isoprenoids	-	Polyhydroxybutyrate metabolism	Acetyl-CoA acetyltransferase (EC 2.3.1.9)	20	-49.70	74.74	130.56
Metabolism of Aromatic Compounds	Anaerobic degradation of aromatic compounds	Anaerobic benzoate metabolism	Acetyl-CoA acetyltransferase (EC 2.3.1.9)	20	-49.70	74.74	130.56
Virulence, Disease and Defense	Detection	MLST	Acetyl-CoA acetyltransferase (EC 2.3.1.9)	20	-49.70	74.74	130.56
Carbohydrates	Fermentation	Acetone Butanol Ethanol Synthesis	Acetyl-CoA acetyltransferase (EC 2.3.1.9)	20	-49.70	74.74	130.56
Carbohydrates	Fermentation	Acetyl-CoA fermentation to Butyrate	Acetyl-CoA acetyltransferase (EC 2.3.1.9)	20	-49.70	74.74	130.56
Carbohydrates	Fermentation	Butanol Biosynthesis	Acetyl-CoA acetyltransferase (EC 2.3.1.9)	20	-49.70	74.74	130.56
Fatty Acids, Lipids, and Isoprenoids	Isoprenoids	Archaeal lipids	Acetyl-CoA acetyltransferase (EC 2.3.1.9)	20	-49.70	74.74	130.56
Fatty Acids, Lipids, and Isoprenoids	Isoprenoids	Isoprenoid Biosynthesis	Acetyl-CoA acetyltransferase (EC 2.3.1.9)	20	-49.70	74.74	130.56
Amino Acids and Derivatives	Lysine, threonine, methionine, and cysteine	Lysine fermentation	Acetyl-CoA acetyltransferase (EC 2.3.1.9)	20	-49.70	74.74	130.56
Carbohydrates	One-carbon Metabolism	Serine-glyoxylate cycle	Acetyl-CoA acetyltransferase (EC 2.3.1.9)	20	-49.70	74.74	130.56
Virulence, Disease and Defense	Resistance to antibiotics and toxic compounds	Cobalt-zinc-cadmium resistance	Cobalt-zinc-cadmium resistance protein	20	-32.95	64.06	104.52
Fatty Acids, Lipids, and Isoprenoids	-	Polyhydroxybutyrate metabolism	3-ketoacyl-CoA thiolase (EC 2.3.1.16)	19	-51.31	75.15	133.73
Cofactors, Vitamins, Prosthetic Groups, Pigments	Biotin	Biotin biosynthesis	3-ketoacyl-CoA thiolase (EC 2.3.1.16)	19	-51.31	75.15	133.73
Amino Acids and Derivatives	Branched-chain amino acids	Isoleucine degradation	3-ketoacyl-CoA thiolase (EC 2.3.1.16)	19	-51.31	75.15	133.73
Clustering-based subsystems	Fatty acid metabolic cluster	CBSS-246196.1.peg.364	3-ketoacyl-CoA thiolase (EC 2.3.1.16)	19	-51.31	75.15	133.73
Fatty Acids, Lipids, and Isoprenoids	Fatty acids	Fatty acid degradation regulons	3-ketoacyl-CoA thiolase (EC 2.3.1.16)	19	-51.31	75.15	133.73
Fatty Acids, Lipids, and Isoprenoids	Fatty acids	Fatty acid metabolism cluster	3-ketoacyl-CoA thiolase (EC 2.3.1.16)	19	-51.31	75.15	133.73
Carbohydrates	One-carbon Metabolism	Serine-glyoxylate cycle	3-ketoacyl-CoA thiolase (EC 2.3.1.16)	19	-51.31	75.15	133.73
Metabolism of Aromatic Compounds	Peripheral pathways for catabolism of aromatic compounds	n-Phenylalkanoic acid degradation	3-ketoacyl-CoA thiolase (EC 2.3.1.16)	19	-51.31	75.15	133.73
Respiration	-	Soluble cytochromes and functionally related electron carriers	Ferredoxin	19	-33.96	69.60	95.35
Cofactors, Vitamins, Prosthetic Groups, Pigments	Folate and pterines	YgfZ	Ferredoxin	19	-33.96	69.60	95.35
Sulfur Metabolism	Inorganic sulfur assimilation	Inorganic Sulfur Assimilation	Ferredoxin	19	-33.96	69.60	95.35
Membrane Transport	ABC transporters	ABC transporter branched-chain amino acid (TC 3.A.1.4.1)	High-affinity branched-chain amino acid transport system permease protein LivH (TC 3.A.1.4.1)	19	-33.83	70.19	96.00
Membrane Transport	ABC transporters	ABC transporter branched-chain amino acid (TC 3.A.1.4.1)	Branched-chain amino acid transport ATP-binding protein LivF (TC 3.A.1.4.1)	19	-26.33	65.25	89.96
Cell Wall and Capsule	Cell wall of Mycobacteria	mycolic acid synthesis	3-oxoacyl-[acyl-carrier protein] reductase (EC 1.1.1.100)	19	-20.26	66.76	73.68
Clustering-based subsystems	Fatty acid metabolic cluster	CBSS-246196.1.peg.364	3-oxoacyl-[acyl-carrier protein] reductase (EC 1.1.1.100)	19	-20.26	66.76	73.68
Clustering-based subsystems	Fatty acid metabolic cluster	COG1399	3-oxoacyl-[acyl-carrier protein] reductase (EC 1.1.1.100)	19	-20.26	66.76	73.68
Fatty Acids, Lipids, and Isoprenoids	Fatty acids	Fatty Acid Biosynthesis FASII	3-oxoacyl-[acyl-carrier protein] reductase (EC 1.1.1.100)	19	-20.26	66.76	73.68
Amino Acids and Derivatives	Lysine, threonine, methionine, and cysteine	Threonine and Homoserine Biosynthesis	Threonine synthase (EC 4.2.3.1)	19	-50.70	68.47	134.55
Miscellaneous	Plant-Prokaryote DOE project	DOE COG2016	Thioredoxin	19	-50.67	72.40	126.86
Protein Metabolism	Selenoproteins	Glycine reductase, sarcosine reductase and betaine reductase	Thioredoxin	19	-50.67	72.40	126.86
Carbohydrates	One-carbon Metabolism	Serine-glyoxylate cycle	ethylmalonyl-CoA mutase	18	-99.90	77.47	228.65
Carbohydrates	One-carbon Metabolism	Serine-glyoxylate cycle	Methylmalonyl-CoA mutase (EC 5.4.99.2)	18	-99.90	77.47	228.65
Carbohydrates	Organic acids	Propionyl-CoA to Succinyl-CoA Module	Methylmalonyl-CoA mutase (EC 5.4.99.2)	18	-99.90	77.47	228.65
Protein Metabolism	Protein processing and modification	G3E family of P-loop GTPases (metallocenter biosynthesis)	Methylmalonyl-CoA mutase (EC 5.4.99.2)	18	-99.90	77.47	228.65
Nitrogen Metabolism	-	Ammonia assimilation	Glutamine synthetase type I (EC 6.3.1.2)	18	-88.05	74.38	200.19
Cell Wall and Capsule	-	Peptidoglycan Biosynthesis	Glutamine synthetase type I (EC 6.3.1.2)	18	-88.05	74.38	200.19
Amino Acids and Derivatives	Glutamine, glutamate, aspartate, asparagine; ammonia assimilation	Glutamine synthetases	Glutamine synthetase type I (EC 6.3.1.2)	18	-88.05	74.38	200.19
Amino Acids and Derivatives	Glutamine, glutamate, aspartate, asparagine; ammonia assimilation	Glutamine, Glutamate, Aspartate and Asparagine Biosynthesis	Glutamine synthetase type I (EC 6.3.1.2)	18	-88.05	74.38	200.19
Clustering-based subsystems	Methylamine utilization	Glutamate-mediated methylamine utilization pathway	Glutamine synthetase type I (EC 6.3.1.2)	18	-88.05	74.38	200.19
Nitrogen Metabolism	-	Ammonia assimilation	Glutamate synthase [NADPH] large chain (EC 1.4.1.13)	18	-82.17	73.55	200.62
Amino Acids and Derivatives	Glutamine, glutamate, aspartate, asparagine; ammonia assimilation	Glutamine, Glutamate, Aspartate and Asparagine Biosynthesis	Glutamate synthase [NADPH] large chain (EC 1.4.1.13)	18	-82.17	73.55	200.62
Clustering-based subsystems	Methylamine utilization	Glutamate-mediated methylamine utilization pathway	Glutamate synthase [NADPH] large chain (EC 1.4.1.13)	18	-82.17	73.55	200.62
Iron acquisition and metabolism	-	Iron acquisition in Vibrio	TonB-dependent receptor	18	-14.34	62.31	61.00
Membrane Transport	-	Ton and Tol transport systems	TonB-dependent receptor	18	-14.34	62.31	61.00
Protein Metabolism	Selenoproteins	Selenocysteine metabolism	selenocysteine-containing	18	-36.20	65.49	108.45
Clustering-based subsystems	-	CBSS-350688.3.peg.1509	DNA polymerase III alpha subunit (EC 2.7.7.7)	17	-67.83	70.59	170.00
DNA Metabolism	DNA replication	DNA-replication	DNA polymerase III alpha subunit (EC 2.7.7.7)	17	-67.83	70.59	170.00
Miscellaneous	Plant-Prokaryote DOE project	At3g21300	Aspartyl-tRNA(Asn) amidotransferase subunit A (EC 6.3.5.6)	17	-71.89	68.77	189.94
Miscellaneous	Plant-Prokaryote DOE project	At3g21300	Glutamyl-tRNA(Gln) amidotransferase subunit A (EC 6.3.5.7)	17	-71.89	68.77	189.94
Protein Metabolism	Protein biosynthesis	tRNA aminoacylation, Asp and Asn	Aspartyl-tRNA(Asn) amidotransferase subunit A (EC 6.3.5.6)	17	-71.89	68.77	189.94
Protein Metabolism	Protein biosynthesis	tRNA aminoacylation, Glu and Gln	Glutamyl-tRNA(Gln) amidotransferase subunit A (EC 6.3.5.7)	17	-71.89	68.77	189.94
Clustering-based subsystems	-	Bacterial Cell Division	Cell division protein FtsI [Peptidoglycan synthetase] (EC 2.4.1.129)	16	-38.50	62.94	113.06
Cell Division and Cell Cycle	-	Bacterial Cytoskeleton	Cell division protein FtsI [Peptidoglycan synthetase] (EC 2.4.1.129)	16	-38.50	62.94	113.06
Clustering-based subsystems	-	CBSS-296591.1.peg.2330	UDP-glucose 4-epimerase (EC 5.1.3.2)	16	-45.19	69.46	122.56
Carbohydrates	-	Lacto-N-Biose I and Galacto-N-Biose Metabolic Pathway	UDP-glucose 4-epimerase (EC 5.1.3.2)	16	-45.19	69.46	122.56
Cell Wall and Capsule	-	Peptidoglycan Biosynthesis	Cell division protein FtsI [Peptidoglycan synthetase] (EC 2.4.1.129)	16	-38.50	62.94	113.06
Carbohydrates	-	Sugar utilization in Thermotogales	UDP-glucose 4-epimerase (EC 5.1.3.2)	16	-45.19	69.46	122.56
Cell Wall and Capsule	Capsular and extracellular polysacchrides	Rhamnose containing glycans	UDP-glucose 4-epimerase (EC 5.1.3.2)	16	-45.19	69.46	122.56
Carbohydrates	Di- and oligosaccharides	Lactose and Galactose Uptake and Utilization	UDP-glucose 4-epimerase (EC 5.1.3.2)	16	-45.19	69.46	122.56
Motility and Chemotaxis	Flagellar motility in Prokaryota	Flagellum in Campylobacter	Cell division protein FtsI [Peptidoglycan synthetase] (EC 2.4.1.129)	16	-38.50	62.94	113.06
Clustering-based subsystems	Isoprenoid/cell wall biosynthesis: PREDICTED UNDECAPRENYL DIPHOSPHATE PHOSPHATASE	CBSS-83331.1.peg.3039	Cell division protein FtsI [Peptidoglycan synthetase] (EC 2.4.1.129)	16	-38.50	62.94	113.06
Protein Metabolism	Protein processing and modification	N-linked Glycosylation in Bacteria	UDP-glucose 4-epimerase (EC 5.1.3.2)	16	-45.19	69.46	122.56
RNA Metabolism	RNA processing and modification	16S rRNA modification within P site of ribosome	Cell division protein FtsI [Peptidoglycan synthetase] (EC 2.4.1.129)	16	-38.50	62.94	113.06
Clustering-based subsystems	Protein export?	CBSS-393121.3.peg.2760	Protein export cytoplasm protein SecA ATPase RNA helicase (TC 3.A.5.1.1)	15	-75.50	78.73	174.44
Membrane Transport	Protein translocation across cytoplasmic membrane	HtrA and Sec secretion	Protein export cytoplasm protein SecA ATPase RNA helicase (TC 3.A.5.1.1)	15	-75.50	78.73	174.44
Clustering-based subsystems	-	CBSS-393121.3.peg.1913	ATP-dependent DNA helicase UvrD/PcrA	15	-49.26	69.19	135.00
DNA Metabolism	DNA repair	DNA repair, bacterial UvrD and related helicases	ATP-dependent DNA helicase UvrD/PcrA	15	-49.26	69.19	135.00
Clustering-based subsystems	-	Bacterial Cell Division	Cell division protein FtsH (EC 3.4.24.-)	15	-65.38	76.57	154.44
Clustering-based subsystems	-	Cell division-ribosomal stress proteins cluster	Cell division protein FtsH (EC 3.4.24.-)	15	-65.38	76.57	154.44
Sulfur Metabolism	-	Thioredoxin-disulfide reductase	Thioredoxin reductase (EC 1.8.1.9)	15	-55.71	72.80	136.65
Nucleosides and Nucleotides	Pyrimidines	pyrimidine conversions	Thioredoxin reductase (EC 1.8.1.9)	15	-55.71	72.80	136.65
RNA Metabolism	RNA processing and modification	Wyeosine-MimG Biosynthesis	Thioredoxin reductase (EC 1.8.1.9)	15	-55.71	72.80	136.65
Protein Metabolism	Selenoproteins	Glycine reductase, sarcosine reductase and betaine reductase	Thioredoxin reductase (EC 1.8.1.9)	15	-55.71	72.80	136.65
Clustering-based subsystems	-	Butyrate metabolism cluster	Enoyl-CoA hydratase (EC 4.2.1.17)	15	-47.60	71.50	125.27
Fatty Acids, Lipids, and Isoprenoids	-	Polyhydroxybutyrate metabolism	Enoyl-CoA hydratase (EC 4.2.1.17)	15	-47.60	71.50	125.27
Regulation and Cell signaling	-	Sex pheromones in Enterococcus faecalis and other Firmicutes	Oligopeptide ABC transporter, periplasmic oligopeptide-binding protein OppA (TC 3.A.1.5.1)	15	-32.69	65.92	89.19
Membrane Transport	ABC transporters	ABC transporter oligopeptide (TC 3.A.1.5.1)	Oligopeptide ABC transporter, periplasmic oligopeptide-binding protein OppA (TC 3.A.1.5.1)	15	-32.69	65.92	89.19
Amino Acids and Derivatives	Branched-chain amino acids	Isoleucine degradation	Acyl-CoA dehydrogenase, short-chain specific (EC 1.3.99.2)	15	-41.25	66.71	125.94
Amino Acids and Derivatives	Branched-chain amino acids	Isoleucine degradation	Enoyl-CoA hydratase (EC 4.2.1.17)	15	-47.60	71.50	125.27
Amino Acids and Derivatives	Branched-chain amino acids	Valine degradation	Enoyl-CoA hydratase (EC 4.2.1.17)	15	-47.60	71.50	125.27
Clustering-based subsystems	CRISPRs and associated hypotheticals	CBSS-216592.1.peg.3534	CRISPR-associated protein Cas1	15	-46.59	72.79	124.06
DNA Metabolism	CRISPs	CRISPRs	CRISPR-associated protein Cas1	15	-46.59	72.79	124.06
Clustering-based subsystems	Cytochrome biogenesis	CBSS-196164.1.peg.461	Glutamate-1-semialdehyde aminotransferase (EC 5.4.3.8)	15	-52.00	63.12	154.94
Respiration	Electron accepting reactions	Terminal cytochrome C oxidases	Cytochrome c oxidase polypeptide I (EC 1.9.3.1)	15	-88.62	68.38	204.94
Fatty Acids, Lipids, and Isoprenoids	Fatty acids	Fatty acid degradation regulons	Enoyl-CoA hydratase (EC 4.2.1.17)	15	-47.60	71.50	125.27
Fatty Acids, Lipids, and Isoprenoids	Fatty acids	Fatty acid metabolism cluster	Enoyl-CoA hydratase (EC 4.2.1.17)	15	-47.60	71.50	125.27
Carbohydrates	Fermentation	Acetyl-CoA fermentation to Butyrate	Enoyl-CoA hydratase (EC 4.2.1.17)	15	-47.60	71.50	125.27
Carbohydrates	Fermentation	Butanol Biosynthesis	Enoyl-CoA hydratase (EC 4.2.1.17)	15	-47.60	71.50	125.27
Metabolism of Aromatic Compounds	Peripheral pathways for catabolism of aromatic compounds	n-Phenylalkanoic acid degradation	Enoyl-CoA hydratase (EC 4.2.1.17)	15	-47.60	71.50	125.27
Miscellaneous	Plant-Prokaryote DOE project	PROSC	Glutamate-1-semialdehyde aminotransferase (EC 5.4.3.8)	15	-52.00	63.12	154.94
Protein Metabolism	Protein biosynthesis	Translation elongation factor G family	Translation elongation factor G	15	-86.71	67.79	226.06
Protein Metabolism	Protein biosynthesis	Translation elongation factors bacterial	Translation elongation factor G	15	-86.71	67.79	226.06
Protein Metabolism	Protein biosynthesis	Universal GTPases	Translation elongation factor G	15	-86.71	67.79	226.06
Cofactors, Vitamins, Prosthetic Groups, Pigments	Tetrapyrroles	Heme and Siroheme Biosynthesis	Glutamate-1-semialdehyde aminotransferase (EC 5.4.3.8)	15	-52.00	63.12	154.94
RNA Metabolism	Transcription	RNA polymerase bacterial	DNA-directed RNA polymerase beta' subunit (EC 2.7.7.6)	14	-85.74	83.50	212.78
Clustering-based subsystems	-	USS-DB-7	ClpB protein	14	-81.82	74.20	197.47
Protein Metabolism	Protein degradation	Proteolysis in bacteria, ATP-dependent	ClpB protein	14	-81.82	74.20	197.47
Protein Metabolism	Protein folding	Protein chaperones	ClpB protein	14	-81.82	74.20	197.47
Membrane Transport	Protein secretion system, Type VI	Type VI secretion systems	ClpB protein	14	-81.82	74.20	197.47
Cofactors, Vitamins, Prosthetic Groups, Pigments	Folate and pterines	Molybdenum cofactor biosynthesis	Molybdenum cofactor biosynthesis protein MoaA	14	-49.72	71.84	131.06
Cofactors, Vitamins, Prosthetic Groups, Pigments	Folate and pterines	YgfZ	Molybdenum cofactor biosynthesis protein MoaA	14	-49.72	71.84	131.06
Membrane Transport	ABC transporters	ABC transporter branched-chain amino acid (TC 3.A.1.4.1)	Branched-chain amino acid transport ATP-binding protein LivG (TC 3.A.1.4.1)	14	-42.75	70.11	114.20
Cell Wall and Capsule	-	UDP-N-acetylmuramate from Fructose-6-phosphate Biosynthesis	Glucosamine--fructose-6-phosphate aminotransferase [isomerizing] (EC 2.6.1.16)	14	-52.00	67.57	142.67
Cell Wall and Capsule	Capsular and extracellular polysacchrides	Sialic Acid Metabolism	Glucosamine--fructose-6-phosphate aminotransferase [isomerizing] (EC 2.6.1.16)	14	-52.00	67.57	142.67
Miscellaneous	Plant-Prokaryote DOE project	COG2509	Glucosamine--fructose-6-phosphate aminotransferase [isomerizing] (EC 2.6.1.16)	14	-52.00	67.57	142.67
Miscellaneous	Plant-Prokaryote DOE project	PROSC	Glucosamine--fructose-6-phosphate aminotransferase [isomerizing] (EC 2.6.1.16)	14	-52.00	67.57	142.67
Cell Wall and Capsule	-	Peptidoglycan Biosynthesis	Multimodular transpeptidase-transglycosylase (EC 2.4.1.129) (EC 3.4.-.-)	14	-25.50	66.72	85.29
Clustering-based subsystems	-	Staphylococcus aureus hypothetical repetitive gene loci	Alcohol dehydrogenase (EC 1.1.1.1)	14	-34.82	67.38	101.12
Amino Acids and Derivatives	Alanine, serine, and glycine	Glycine and Serine Utilization	D-3-phosphoglycerate dehydrogenase (EC 1.1.1.95)	14	-37.06	67.00	111.06
Amino Acids and Derivatives	Alanine, serine, and glycine	Serine Biosynthesis	D-3-phosphoglycerate dehydrogenase (EC 1.1.1.95)	14	-37.06	67.00	111.06
Clustering-based subsystems	Cell Division	Cell Division Cluster	Isoleucyl-tRNA synthetase (EC 6.1.1.5)	14	-47.27	70.55	119.33
DNA Metabolism	DNA repair	DNA Repair Base Excision	DNA polymerase I (EC 2.7.7.7)	14	-46.21	64.28	139.71
DNA Metabolism	DNA repair	DNA repair, bacterial MutL-MutS system	DNA mismatch repair protein MutS	14	-46.75	68.28	188.38
DNA Metabolism	DNA replication	DNA-replication	DNA polymerase I (EC 2.7.7.7)	14	-46.21	64.28	139.71
Carbohydrates	Fermentation	Acetone Butanol Ethanol Synthesis	Alcohol dehydrogenase (EC 1.1.1.1)	14	-34.82	67.38	101.12
Carbohydrates	Fermentation	Fermentations: Mixed acid	Alcohol dehydrogenase (EC 1.1.1.1)	14	-34.82	67.38	101.12
Cofactors, Vitamins, Prosthetic Groups, Pigments	Folate and pterines	5-FCL-like protein	Alcohol dehydrogenase (EC 1.1.1.1)	14	-34.82	67.38	101.12
Phages, Prophages, Transposable elements, Plasmids	Phages, Prophages	Phage replication	DNA polymerase I (EC 2.7.7.7)	14	-46.21	64.28	139.71
Fatty Acids, Lipids, and Isoprenoids	Phospholipids	Glycerolipid and Glycerophospholipid Metabolism in Bacteria	Alcohol dehydrogenase (EC 1.1.1.1)	14	-34.82	67.38	101.12
Miscellaneous	Plant-Prokaryote DOE project	COG0277	D-3-phosphoglycerate dehydrogenase (EC 1.1.1.95)	14	-37.06	67.00	111.06
Protein Metabolism	Protein biosynthesis	tRNA aminoacylation, Ile	Isoleucyl-tRNA synthetase (EC 6.1.1.5)	14	-47.27	70.55	119.33
Cofactors, Vitamins, Prosthetic Groups, Pigments	Pyridoxine	Pyridoxin (Vitamin B6) Biosynthesis	D-3-phosphoglycerate dehydrogenase (EC 1.1.1.95)	14	-37.06	67.00	111.06
Clustering-based subsystems	-	CBSS-314269.3.peg.1840	Carbon monoxide dehydrogenase large chain (EC 1.2.99.2)	13	-50.70	64.77	142.80
Respiration	Electron donating reactions	CO Dehydrogenase	Carbon monoxide dehydrogenase large chain (EC 1.2.99.2)	13	-50.70	64.77	142.80
Amino Acids and Derivatives	Arginine; urea cycle, polyamines	Arginine Biosynthesis extended	Acetylornithine aminotransferase (EC 2.6.1.11)	13	-68.94	73.40	163.31
Phages, Prophages, Transposable elements, Plasmids	Pathogenicity islands	Staphylococcal pathogenicity islands SaPI	Heat shock protein 60 family chaperone GroEL	13	-130.06	77.89	292.62
Miscellaneous	Plant-Prokaryote DOE project	PROSC	Acetylornithine aminotransferase (EC 2.6.1.11)	13	-68.94	73.40	163.31
Protein Metabolism	Protein folding	GroEL GroES	Heat shock protein 60 family chaperone GroEL	13	-130.06	77.89	292.62
Amino Acids and Derivatives	Lysine, threonine, methionine, and cysteine	Methionine Biosynthesis	S-adenosylmethionine synthetase (EC 2.5.1.6)	13	-52.67	73.45	132.53
Amino Acids and Derivatives	Lysine, threonine, methionine, and cysteine	Methionine Degradation	S-adenosylmethionine synthetase (EC 2.5.1.6)	13	-52.67	73.45	132.53
Regulation and Cell signaling	Quorum sensing and biofilm formation	Quorum Sensing: Autoinducer-2 Synthesis	S-adenosylmethionine synthetase (EC 2.5.1.6)	13	-52.67	73.45	132.53
Clustering-based subsystems	-	DNA gyrase subunits	DNA gyrase subunit A (EC 5.99.1.3)	13	-72.60	74.41	225.20
Amino Acids and Derivatives	Branched-chain amino acids	Branched-Chain Amino Acid Biosynthesis	2-isopropylmalate synthase (EC 2.3.3.13)	13	-93.00	75.07	216.62
Amino Acids and Derivatives	Branched-chain amino acids	Leucine Biosynthesis	2-isopropylmalate synthase (EC 2.3.3.13)	13	-93.00	75.07	216.62
DNA Metabolism	DNA replication	DNA topoisomerases, Type II, ATP-dependent	DNA gyrase subunit A (EC 5.99.1.3)	13	-72.60	74.41	225.20
Respiration	Electron donating reactions	Respiratory Complex I	NADH-ubiquinone oxidoreductase chain L (EC 1.6.5.3)	13	-46.79	69.39	173.93
Protein Metabolism	Protein biosynthesis	tRNA aminoacylation, Arg	Arginyl-tRNA synthetase (EC 6.1.1.19)	13	-43.33	69.16	120.60
Protein Metabolism	Protein biosynthesis	tRNA aminoacylation, Pro	Prolyl-tRNA synthetase (EC 6.1.1.15)	13	-61.80	68.64	163.00
Virulence, Disease and Defense	Resistance to antibiotics and toxic compounds	Resistance to fluoroquinolones	DNA gyrase subunit A (EC 5.99.1.3)	13	-72.60	74.41	225.20
Clustering-based subsystems	-	Bacterial Cell Division	Rod shape-determining protein MreB	13	-70.29	72.43	174.50
Cell Division and Cell Cycle	-	Bacterial Cytoskeleton	Rod shape-determining protein MreB	13	-70.29	72.43	174.50
Clustering-based subsystems	-	Butyrate metabolism cluster	3-hydroxyacyl-CoA dehydrogenase (EC 1.1.1.35)	13	-34.57	65.32	157.57
Fatty Acids, Lipids, and Isoprenoids	-	Polyhydroxybutyrate metabolism	3-hydroxyacyl-CoA dehydrogenase (EC 1.1.1.35)	13	-34.57	65.32	157.57
Regulation and Cell signaling	-	Stringent Response, (p)ppGpp metabolism	GTP pyrophosphokinase (EC 2.7.6.5), (p)ppGpp synthetase I	13	-62.00	66.25	166.25
Cell Division and Cell Cycle	-	Two cell division clusters relating to chromosome partitioning	Chromosome partition protein smc	13	-41.73	68.11	119.67
Membrane Transport	ABC transporters	ABC transporter oligopeptide (TC 3.A.1.5.1)	Oligopeptide transport system permease protein OppB (TC 3.A.1.5.1)	13	-33.40	65.64	106.53
Amino Acids and Derivatives	Branched-chain amino acids	Isoleucine degradation	3-hydroxyacyl-CoA dehydrogenase (EC 1.1.1.35)	13	-34.57	65.32	157.57
Amino Acids and Derivatives	Branched-chain amino acids	Valine degradation	3-hydroxyacyl-CoA dehydrogenase (EC 1.1.1.35)	13	-34.57	65.32	157.57
Cell Wall and Capsule	Cell wall of Mycobacteria	mycolic acid synthesis	3-oxoacyl-[acyl-carrier-protein] synthase, KASII (EC 2.3.1.41)	13	-71.07	69.89	179.33
Respiration	Electron donating reactions	Respiratory Complex I	NADH-ubiquinone oxidoreductase chain N (EC 1.6.5.3)	13	-20.21	61.83	75.43
Clustering-based subsystems	Fatty acid metabolic cluster	COG1399	3-oxoacyl-[acyl-carrier-protein] synthase, KASII (EC 2.3.1.41)	13	-71.07	69.89	179.33
Clustering-based subsystems	Fatty acid metabolic cluster	COG1399	Chromosome partition protein smc	13	-41.73	68.11	119.67
Fatty Acids, Lipids, and Isoprenoids	Fatty acids	Fatty Acid Biosynthesis FASII	3-oxoacyl-[acyl-carrier-protein] synthase, KASII (EC 2.3.1.41)	13	-71.07	69.89	179.33
Fatty Acids, Lipids, and Isoprenoids	Fatty acids	Fatty acid metabolism cluster	3-hydroxyacyl-CoA dehydrogenase (EC 1.1.1.35)	13	-34.57	65.32	157.57
Carbohydrates	Fermentation	Acetyl-CoA fermentation to Butyrate	3-hydroxyacyl-CoA dehydrogenase (EC 1.1.1.35)	13	-34.57	65.32	157.57
Clustering-based subsystems	Nucleotidyl-phosphate metabolic cluster	CBSS-222523.1.peg.1311	GTP pyrophosphokinase	13	-62.00	66.25	166.25
Clustering-based subsystems	Nucleotidyl-phosphate metabolic cluster	CBSS-222523.1.peg.1311	GTP pyrophosphokinase (EC 2.7.6.5)	13	-62.00	66.25	166.25
Metabolism of Aromatic Compounds	Peripheral pathways for catabolism of aromatic compounds	n-Phenylalkanoic acid degradation	3-hydroxyacyl-CoA dehydrogenase (EC 1.1.1.35)	13	-34.57	65.32	157.57
Miscellaneous	Plant-Prokaryote DOE project	At5g37530	Aspartyl-tRNA synthetase (EC 6.1.1.12)	13	-56.60	69.77	145.93
Clustering-based subsystems	Probably GTP or GMP signaling related	CBSS-176299.4.peg.1292	GTP pyrophosphokinase (EC 2.7.6.5), (p)ppGpp synthetase I	13	-62.00	66.25	166.25
Protein Metabolism	Protein biosynthesis	tRNA aminoacylation, Asp and Asn	Aspartyl-tRNA synthetase (EC 6.1.1.12)	13	-56.60	69.77	145.93
Regulation and Cell signaling	Regulation of virulence	BarA-UvrY(SirA) two-component regulatory system	GTP pyrophosphokinase (EC 2.7.6.5), (p)ppGpp synthetase I	13	-62.00	66.25	166.25
Virulence, Disease and Defense	Resistance to antibiotics and toxic compounds	Multidrug Resistance Efflux Pumps	Acriflavin resistance protein	13	-52.59	69.37	146.47
Membrane Transport	ABC transporters	ABC transporter dipeptide (TC 3.A.1.5.2)	Dipeptide transport system permease protein DppC (TC 3.A.1.5.2)	12	-48.95	69.58	129.80
DNA Metabolism	DNA repair	DNA repair, UvrABC system	Excinuclease ABC subunit A	12	-68.00	72.38	171.13
Nucleosides and Nucleotides	Purines	Purine conversions	Inosine-5'-monophosphate dehydrogenase (EC 1.1.1.205)	12	-56.53	74.06	145.40
Carbohydrates	Central carbohydrate metabolism	TCA Cycle	Succinate dehydrogenase flavoprotein subunit (EC 1.3.99.1)	12	-74.77	72.69	177.38
Respiration	Electron donating reactions	Succinate dehydrogenase	Succinate dehydrogenase flavoprotein subunit (EC 1.3.99.1)	12	-74.77	72.69	177.38
Cofactors, Vitamins, Prosthetic Groups, Pigments	NAD and NADP	NAD and NADP cofactor biosynthesis global	NAD synthetase (EC 6.3.1.5)	12	-56.54	67.48	152.31
Cofactors, Vitamins, Prosthetic Groups, Pigments	NAD and NADP	NAD regulation	NAD synthetase (EC 6.3.1.5)	12	-56.54	67.48	152.31
Carbohydrates	One-carbon Metabolism	Serine-glyoxylate cycle	Succinate dehydrogenase flavoprotein subunit (EC 1.3.99.1)	12	-74.77	72.69	177.38
Protein Metabolism	Protein biosynthesis	Translation elongation factors bacterial	Translation elongation factor P	12	-32.58	69.64	92.08
Protein Metabolism	Protein biosynthesis	Translation elongation factors eukaryotic and archaeal	Translation elongation factor P	12	-32.58	69.64	92.08
Clustering-based subsystems	-	LMPTP YwlE cluster	Serine hydroxymethyltransferase (EC 2.1.2.1)	12	-104.08	69.79	256.31
Cell Division and Cell Cycle	-	Macromolecular synthesis operon	Carbamoyl-phosphate synthase large chain (EC 6.3.5.5)	12	-70.77	71.21	182.00
Amino Acids and Derivatives	Alanine, serine, and glycine	Glycine and Serine Utilization	Serine hydroxymethyltransferase (EC 2.1.2.1)	12	-104.08	69.79	256.31
Amino Acids and Derivatives	Alanine, serine, and glycine	Glycine Biosynthesis	Serine hydroxymethyltransferase (EC 2.1.2.1)	12	-104.08	69.79	256.31
Amino Acids and Derivatives	Alanine, serine, and glycine	Serine Biosynthesis	Serine hydroxymethyltransferase (EC 2.1.2.1)	12	-104.08	69.79	256.31
Carbohydrates	CO2 fixation	Photorespiration (oxidative C2 cycle)	Serine hydroxymethyltransferase (EC 2.1.2.1)	12	-104.08	69.79	256.31
Fatty Acids, Lipids, and Isoprenoids	Fatty acids	Fatty Acid Biosynthesis FASII	Acetyl-coenzyme A carboxyl transferase alpha chain (EC 6.4.1.2)	12	-97.64	74.78	230.50
Fatty Acids, Lipids, and Isoprenoids	Fatty acids	Fatty Acid Biosynthesis FASII	Acetyl-coenzyme A carboxyl transferase beta chain (EC 6.4.1.2)	12	-88.46	73.57	213.77
Cofactors, Vitamins, Prosthetic Groups, Pigments	Folate and pterines	5-FCL-like protein	Serine hydroxymethyltransferase (EC 2.1.2.1)	12	-104.08	69.79	256.31
Carbohydrates	One-carbon Metabolism	Serine-glyoxylate cycle	Serine hydroxymethyltransferase (EC 2.1.2.1)	12	-104.08	69.79	256.31
Miscellaneous	Plant-Prokaryote DOE project	Experimental - Histidine Degradation	Serine hydroxymethyltransferase (EC 2.1.2.1)	12	-104.08	69.79	256.31
Miscellaneous	Plant-Prokaryote DOE project	PROSC	Serine hydroxymethyltransferase (EC 2.1.2.1)	12	-104.08	69.79	256.31
Miscellaneous	Plant-Prokaryote DOE project	YrdC-YciO-Sua5 protein family	Serine hydroxymethyltransferase (EC 2.1.2.1)	12	-104.08	69.79	256.31
Nucleosides and Nucleotides	Pyrimidines	De Novo Pyrimidine Synthesis	Carbamoyl-phosphate synthase large chain (EC 6.3.5.5)	12	-70.77	71.21	182.00
Clustering-based subsystems	Tricarboxylate transporter	CBSS-49338.1.peg.459	TRAP-type uncharacterized transport system, fused permease component	12	-79.29	71.02	188.86
Clustering-based subsystems	-	CBSS-296591.1.peg.2330	dTDP-glucose 4,6-dehydratase (EC 4.2.1.46)	12	-43.33	64.16	125.08
Clustering-based subsystems	Biosynthesis of galactoglycans and related lipopolysacharides	CBSS-258594.1.peg.3339	Glycosyl transferase, group 1	12	-20.46	65.29	77.69
Clustering-based subsystems	Biosynthesis of galactoglycans and related lipopolysacharides	CBSS-376686.6.peg.291	Glycosyl transferase, group 1	12	-20.46	65.29	77.69
Cell Wall and Capsule	Capsular and extracellular polysacchrides	dTDP-rhamnose synthesis	dTDP-glucose 4,6-dehydratase (EC 4.2.1.46)	12	-43.33	64.16	125.08
Cell Wall and Capsule	Capsular and extracellular polysacchrides	Rhamnose containing glycans	dTDP-glucose 4,6-dehydratase (EC 4.2.1.46)	12	-43.33	64.16	125.08
Carbohydrates	Central carbohydrate metabolism	Entner-Doudoroff Pathway	Enolase (EC 4.2.1.11)	12	-47.33	71.76	132.50
Carbohydrates	Central carbohydrate metabolism	Glycolysis and Gluconeogenesis	Enolase (EC 4.2.1.11)	12	-47.33	71.76	132.50
Carbohydrates	Central carbohydrate metabolism	Glycolysis and Gluconeogenesis, including Archaeal enzymes	Enolase (EC 4.2.1.11)	12	-47.33	71.76	132.50
Cofactors, Vitamins, Prosthetic Groups, Pigments	Coenzyme A	Coenzyme A Biosynthesis	Pantothenate kinase type III, CoaX-like (EC 2.7.1.33)	12	-29.50	69.89	93.58
Amino Acids and Derivatives	Lysine, threonine, methionine, and cysteine	Methionine Biosynthesis	Adenosylhomocysteinase (EC 3.3.1.1)	12	-81.58	70.18	209.17
Amino Acids and Derivatives	Lysine, threonine, methionine, and cysteine	Methionine Degradation	Adenosylhomocysteinase (EC 3.3.1.1)	12	-81.58	70.18	209.17
Carbohydrates	One-carbon Metabolism	Serine-glyoxylate cycle	Enolase (EC 4.2.1.11)	12	-47.33	71.76	132.50
Protein Metabolism	Protein biosynthesis	tRNA aminoacylation, Val	Valyl-tRNA synthetase (EC 6.1.1.9)	12	-67.75	68.51	170.58
Protein Metabolism	Protein processing and modification	Inteins	intein-containing	12	-66.87	71.26	161.33
Membrane Transport	Protein translocation across cytoplasmic membrane	HtrA and Sec secretion	Protein-export membrane protein SecD (TC 3.A.5.1.1)	12	-58.00	70.79	155.85
Virulence, Disease and Defense	Resistance to antibiotics and toxic compounds	Beta-lactamase	Beta-lactamase	12	-18.00	62.37	72.31
Clustering-based subsystems	-	CBSS-281090.3.peg.464	Alanyl-tRNA synthetase (EC 6.1.1.7)	11	-79.46	71.75	190.31
Clustering-based subsystems	Hypothetical protein possible functionally linked with Alanyl-tRNA synthetase	CBSS-257314.1.peg.488	Alanyl-tRNA synthetase (EC 6.1.1.7)	11	-79.46	71.75	190.31
Protein Metabolism	Protein biosynthesis	Translation elongation factors bacterial	Translation elongation factor Tu	11	-78.73	83.70	167.27
Protein Metabolism	Protein biosynthesis	tRNA aminoacylation, Ala	Alanyl-tRNA synthetase (EC 6.1.1.7)	11	-79.46	71.75	190.31
Protein Metabolism	Protein biosynthesis	Universal GTPases	Translation elongation factor Tu	11	-78.73	83.70	167.27
Clustering-based subsystems	-	CBSS-138119.3.peg.2719	Translation initiation factor 2	11	-73.85	76.42	177.00
Clustering-based subsystems	-	CBSS-350688.3.peg.1509	Translation initiation factor 2	11	-73.85	76.42	177.00
Clustering-based subsystems	-	NusA-TFII Cluster	Translation initiation factor 2	11	-73.85	76.42	177.00
DNA Metabolism	CRISPs	CRISPRs	CRISPR-associated helicase Cas3	11	-31.07	71.48	87.86
Protein Metabolism	Protein biosynthesis	Translation initiation factors bacterial	Translation initiation factor 2	11	-73.85	76.42	177.00
Protein Metabolism	Protein biosynthesis	Translation initiation factors eukaryotic and archaeal	Translation initiation factor 2	11	-73.85	76.42	177.00
Protein Metabolism	Protein biosynthesis	Universal GTPases	Translation initiation factor 2	11	-73.85	76.42	177.00
Fatty Acids, Lipids, and Isoprenoids	Isoprenoids	Archaeal lipids	Dimethylallyltransferase (EC 2.5.1.1)	11	-36.46	68.36	107.46
Fatty Acids, Lipids, and Isoprenoids	Isoprenoids	Archaeal lipids	Geranylgeranyl pyrophosphate synthetase (EC 2.5.1.29)	11	-36.46	68.36	107.46
Fatty Acids, Lipids, and Isoprenoids	Isoprenoids	Carotenoids	Geranylgeranyl pyrophosphate synthetase (EC 2.5.1.29)	11	-36.46	68.36	107.46
Fatty Acids, Lipids, and Isoprenoids	Isoprenoids	Isoprenoid Biosynthesis	Dimethylallyltransferase (EC 2.5.1.1)	11	-36.46	68.36	107.46
Fatty Acids, Lipids, and Isoprenoids	Isoprenoids	Polyprenyl Diphosphate Biosynthesis	Geranylgeranyl pyrophosphate synthetase (EC 2.5.1.29)	11	-36.46	68.36	107.46
Clustering-based subsystems	-	CBSS-393133.3.peg.2787	Thymidylate kinase (EC 2.7.4.9)	11	-29.08	66.90	87.69
Cell Division and Cell Cycle	-	Macromolecular synthesis operon	RNA polymerase sigma factor RpoD	11	-53.55	68.28	145.18
Carbohydrates	Central carbohydrate metabolism	Entner-Doudoroff Pathway	Phosphoglycerate kinase (EC 2.7.2.3)	11	-81.18	69.19	210.00
Carbohydrates	Central carbohydrate metabolism	Glycolysis and Gluconeogenesis	Phosphoglycerate kinase (EC 2.7.2.3)	11	-81.18	69.19	210.00
Carbohydrates	Central carbohydrate metabolism	Glycolysis and Gluconeogenesis, including Archaeal enzymes	Phosphoglycerate kinase (EC 2.7.2.3)	11	-81.18	69.19	210.00
Carbohydrates	Central carbohydrate metabolism	Glyoxylate bypass	Aconitate hydratase (EC 4.2.1.3)	11	-107.55	74.82	243.82
Carbohydrates	Central carbohydrate metabolism	Methylglyoxal Metabolism	Aldehyde dehydrogenase (EC 1.2.1.3)	11	-50.91	66.58	140.09
Carbohydrates	Central carbohydrate metabolism	Pyruvate metabolism II: acetyl-CoA, acetogenesis from pyruvate	Aldehyde dehydrogenase (EC 1.2.1.3)	11	-50.91	66.58	140.09
Carbohydrates	Central carbohydrate metabolism	TCA Cycle	Aconitate hydratase (EC 4.2.1.3)	11	-107.55	74.82	243.82
Clustering-based subsystems	Clustering-based subsystems	Putative diaminopropionate ammonia-lyase cluster	Xanthine dehydrogenase, molybdenum binding subunit (EC 1.17.1.4)	11	-24.92	60.49	92.50
Carbohydrates	CO2 fixation	Calvin-Benson cycle	Phosphoglycerate kinase (EC 2.7.2.3)	11	-81.18	69.19	210.00
Clustering-based subsystems	Cytochrome biogenesis	CBSS-196164.1.peg.1690	ABC-type multidrug transport system, ATPase component	11	-21.25	67.09	76.42
Clustering-based subsystems	Fatty acid metabolic cluster	COG1399	Thymidylate kinase (EC 2.7.4.9)	11	-29.08	66.90	87.69
Motility and Chemotaxis	Flagellar motility in Prokaryota	Flagellum	RNA polymerase sigma factor RpoD	11	-53.55	68.28	145.18
Cofactors, Vitamins, Prosthetic Groups, Pigments	Folate and pterines	YgfZ	Aconitate hydratase (EC 4.2.1.3)	11	-107.55	74.82	243.82
Cofactors, Vitamins, Prosthetic Groups, Pigments	Folate and pterines	YgfZ	Phosphoglycerate kinase (EC 2.7.2.3)	11	-81.18	69.19	210.00
Amino Acids and Derivatives	Lysine, threonine, methionine, and cysteine	Methionine Biosynthesis	Homoserine dehydrogenase (EC 1.1.1.3)	11	-42.45	62.98	137.46
Amino Acids and Derivatives	Lysine, threonine, methionine, and cysteine	Threonine and Homoserine Biosynthesis	Homoserine dehydrogenase (EC 1.1.1.3)	11	-42.45	62.98	137.46
Carbohydrates	One-carbon Metabolism	Serine-glyoxylate cycle	Aconitate hydratase (EC 4.2.1.3)	11	-107.55	74.82	243.82
Carbohydrates	Organic acids	Propionate-CoA to Succinate Module	Aconitate hydratase (EC 4.2.1.3)	11	-107.55	74.82	243.82
Fatty Acids, Lipids, and Isoprenoids	Phospholipids	Glycerolipid and Glycerophospholipid Metabolism in Bacteria	Aldehyde dehydrogenase (EC 1.2.1.3)	11	-50.91	66.58	140.09
Miscellaneous	Plant-Prokaryote DOE project	At3g21300	Aspartyl-tRNA(Asn) amidotransferase subunit B (EC 6.3.5.6)	11	-84.92	70.66	208.46
Miscellaneous	Plant-Prokaryote DOE project	At3g21300	Glutamyl-tRNA(Gln) amidotransferase subunit B (EC 6.3.5.7)	11	-84.92	70.66	208.46
Miscellaneous	Plant-Prokaryote DOE project	PROSC	Homoserine dehydrogenase (EC 1.1.1.3)	11	-42.45	62.98	137.46
Protein Metabolism	Protein biosynthesis	rRNAs	LSU rRNA	11	-21.39	63.77	78.00
Protein Metabolism	Protein biosynthesis	tRNA aminoacylation, Asp and Asn	Aspartyl-tRNA(Asn) amidotransferase subunit B (EC 6.3.5.6)	11	-84.92	70.66	208.46
Protein Metabolism	Protein biosynthesis	tRNA aminoacylation, Glu and Gln	Glutamyl-tRNA(Gln) amidotransferase subunit B (EC 6.3.5.7)	11	-84.92	70.66	208.46
Nucleosides and Nucleotides	Purines	Purine Utilization	Xanthine dehydrogenase, molybdenum binding subunit (EC 1.17.1.4)	11	-24.92	60.49	92.50
Nucleosides and Nucleotides	Pyrimidines	pyrimidine conversions	Thymidylate kinase (EC 2.7.4.9)	11	-29.08	66.90	87.69
RNA Metabolism	Transcription	Transcription factors cyanobacterial RpoD-like sigma factors	RNA polymerase sigma factor RpoD	11	-53.55	68.28	145.18
RNA Metabolism	Transcription	Transcription initiation, bacterial sigma factors	RNA polymerase sigma factor RpoD	11	-53.55	68.28	145.18
Respiration	Electron accepting reactions	Terminal cytochrome C oxidases	Cytochrome c oxidase (B(O/a)3-type) chain I (EC 1.9.3.1)	10	-73.15	69.66	176.08
Clustering-based subsystems	-	Bacterial RNA-metabolizing Zn-dependent hydrolases	Metallo-beta-lactamase family protein, RNA-specific	10	-42.55	69.93	117.36
Carbohydrates	Central carbohydrate metabolism	Glycolysis and Gluconeogenesis	Pyruvate,phosphate dikinase (EC 2.7.9.1)	10	-61.36	71.60	166.57
Carbohydrates	Central carbohydrate metabolism	Glycolysis and Gluconeogenesis, including Archaeal enzymes	Pyruvate,phosphate dikinase (EC 2.7.9.1)	10	-61.36	71.60	166.57
Carbohydrates	Central carbohydrate metabolism	Pyruvate metabolism I: anaplerotic reactions, PEP	Pyruvate,phosphate dikinase (EC 2.7.9.1)	10	-61.36	71.60	166.57
Miscellaneous	Plant-Prokaryote DOE project	At5g63420	Metallo-beta-lactamase family protein, RNA-specific	10	-42.55	69.93	117.36
Clustering-based subsystems	-	Bacterial RNA-metabolizing Zn-dependent hydrolases	Polyribonucleotide nucleotidyltransferase (EC 2.7.7.8)	10	-89.00	75.87	212.46
Clustering-based subsystems	-	CBSS-350688.3.peg.1509	Polyribonucleotide nucleotidyltransferase (EC 2.7.7.8)	10	-89.00	75.87	212.46
DNA Metabolism	DNA repair	DNA repair, UvrABC system	Excinuclease ABC subunit B	10	-100.08	75.01	232.58
Stress Response	Heat shock	Heat shock dnaK gene cluster extended	Chaperone protein DnaJ	10	-23.50	75.45	73.00
Miscellaneous	Plant-Prokaryote DOE project	At5g63420	Polyribonucleotide nucleotidyltransferase (EC 2.7.7.8)	10	-89.00	75.87	212.46
Protein Metabolism	Protein folding	Protein chaperones	Chaperone protein DnaJ	10	-23.50	75.45	73.00
RNA Metabolism	RNA processing and modification	Polyadenylation bacterial	Polyribonucleotide nucleotidyltransferase (EC 2.7.7.8)	10	-89.00	75.87	212.46
Virulence, Disease and Defense	-	Bacterial cyanide production and tolerance mechanisms	Thiosulfate sulfurtransferase, rhodanese (EC 2.8.1.1)	10	-51.00	72.39	123.91
Clustering-based subsystems	-	CBSS-316273.3.peg.227	Thiosulfate sulfurtransferase, rhodanese (EC 2.8.1.1)	10	-51.00	72.39	123.91
Respiration	-	Quinone oxidoreductase family	Quinone oxidoreductase (EC 1.6.5.5)	10	-59.18	69.70	153.82
Miscellaneous	-	ZZ gjo need homes	Quinone oxidoreductase (EC 1.6.5.5)	10	-59.18	69.70	153.82
Amino Acids and Derivatives	Aromatic amino acids and derivatives	Chorismate: Intermediate for synthesis of Tryptophan, PAPA antibiotics, PABA, 3-hydroxyanthranilate and more.	Tryptophan synthase beta chain (EC 4.2.1.20)	10	-72.92	73.61	182.92
Amino Acids and Derivatives	Aromatic amino acids and derivatives	Tryptophan synthesis	Tryptophan synthase beta chain (EC 4.2.1.20)	10	-72.92	73.61	182.92
Secondary Metabolism	Plant Hormones	Auxin biosynthesis	Tryptophan synthase beta chain (EC 4.2.1.20)	10	-72.92	73.61	182.92
Cell Division and Cell Cycle	-	Control of cell elongation - division cycle in Bacilli	Endonuclease III (EC 4.2.99.18)	10	-29.42	69.76	90.75
Clustering-based subsystems	-	tRNA-methylthiotransferase containing cluster	tRNA-i(6)A37 methylthiotransferase	10	-66.64	69.23	168.00
Membrane Transport	ABC transporters	ABC transporter branched-chain amino acid (TC 3.A.1.4.1)	Branched-chain amino acid transport system permease protein LivM (TC 3.A.1.4.1)	10	-49.27	70.69	128.27
Amino Acids and Derivatives	Branched-chain amino acids	Branched-Chain Amino Acid Biosynthesis	Acetolactate synthase large subunit (EC 2.2.1.6)	10	-54.92	74.10	181.38
DNA Metabolism	DNA repair	DNA Repair Base Excision	Endonuclease III (EC 4.2.99.18)	10	-29.42	69.76	90.75
DNA Metabolism	DNA repair	Uracil-DNA glycosylase	Uracil-DNA glycosylase, family 4	10	-35.40	67.59	102.50
Carbohydrates	Fermentation	Acetoin, butanediol metabolism	Acetolactate synthase large subunit (EC 2.2.1.6)	10	-54.92	74.10	181.38
Cofactors, Vitamins, Prosthetic Groups, Pigments	Folate and pterines	YgfZ	tRNA-i(6)A37 methylthiotransferase	10	-66.64	69.23	168.00
Fatty Acids, Lipids, and Isoprenoids	Isoprenoids	Archaeal lipids	Geranyltranstransferase (farnesyldiphosphate synthase) (EC 2.5.1.10)	10	-28.42	67.57	91.25
Fatty Acids, Lipids, and Isoprenoids	Isoprenoids	Carotenoids	Geranyltranstransferase (farnesyldiphosphate synthase) (EC 2.5.1.10)	10	-28.42	67.57	91.25
Fatty Acids, Lipids, and Isoprenoids	Isoprenoids	Isoprenoid Biosynthesis	Geranyltranstransferase (farnesyldiphosphate synthase) (EC 2.5.1.10)	10	-28.42	67.57	91.25
Fatty Acids, Lipids, and Isoprenoids	Isoprenoids	Polyprenyl Diphosphate Biosynthesis	Geranyltranstransferase (farnesyldiphosphate synthase) (EC 2.5.1.10)	10	-28.42	67.57	91.25
Cofactors, Vitamins, Prosthetic Groups, Pigments	NAD and NADP	NAD and NADP cofactor biosynthesis global	Glutamine amidotransferase chain of NAD synthetase	10	-47.18	69.89	125.82
Protein Metabolism	Protein biosynthesis	tRNA aminoacylation, Tyr	Tyrosyl-tRNA synthetase (EC 6.1.1.1)	10	-72.83	70.67	185.58
Protein Metabolism	Protein processing and modification	Ribosomal protein S12p Asp methylthiotransferase	tRNA-i(6)A37 methylthiotransferase	10	-66.64	69.23	168.00
RNA Metabolism	RNA processing and modification	Methylthiotransferases	tRNA-i(6)A37 methylthiotransferase	10	-66.64	69.23	168.00
RNA Metabolism	RNA processing and modification	tRNA modification Archaea	tRNA-i(6)A37 methylthiotransferase	10	-66.64	69.23	168.00
RNA Metabolism	RNA processing and modification	tRNA modification Bacteria	tRNA-i(6)A37 methylthiotransferase	10	-66.64	69.23	168.00
RNA Metabolism	RNA processing and modification	tRNA processing	tRNA-i(6)A37 methylthiotransferase	10	-66.64	69.23	168.00
RNA Metabolism	Transcription	Transcription initiation, bacterial sigma factors	RNA polymerase sigma factor RpoE	10	-14.92	63.72	62.31
Clustering-based subsystems	-	Bacterial Cell Division	Signal recognition particle receptor protein FtsY (=alpha subunit) (TC 3.A.5.1.1)	10	-32.55	70.63	100.18
Clustering-based subsystems	-	CBSS-320372.3.peg.6046	Ornithine carbamoyltransferase (EC 2.1.3.3)	10	-48.30	70.02	125.80
Cell Division and Cell Cycle	-	Two cell division clusters relating to chromosome partitioning	Signal recognition particle receptor protein FtsY (=alpha subunit) (TC 3.A.5.1.1)	10	-32.55	70.63	100.18
Cell Division and Cell Cycle	-	Two cell division clusters relating to chromosome partitioning	Signal recognition particle, subunit Ffh SRP54 (TC 3.A.5.1.1)	10	-46.27	66.25	134.91
Amino Acids and Derivatives	Arginine; urea cycle, polyamines	Arginine and Ornithine Degradation	Ornithine carbamoyltransferase (EC 2.1.3.3)	10	-48.30	70.02	125.80
Amino Acids and Derivatives	Arginine; urea cycle, polyamines	Arginine Biosynthesis extended	Ornithine carbamoyltransferase (EC 2.1.3.3)	10	-48.30	70.02	125.80
Amino Acids and Derivatives	Arginine; urea cycle, polyamines	Arginine Deiminase Pathway	Ornithine carbamoyltransferase (EC 2.1.3.3)	10	-48.30	70.02	125.80
Clustering-based subsystems	Biosynthesis of galactoglycans and related lipopolysacharides	CBSS-376686.6.peg.291	Glycosyl transferase, family 2	10	-29.70	64.71	94.10
Cell Wall and Capsule	Capsular and extracellular polysacchrides	Alginate metabolism	Phosphomannomutase (EC 5.4.2.8)	10	-27.55	64.39	93.09
Cell Wall and Capsule	Capsular and extracellular polysacchrides	dTDP-rhamnose synthesis	Glucose-1-phosphate thymidylyltransferase (EC 2.7.7.24)	10	-38.45	68.56	111.64
Cell Wall and Capsule	Capsular and extracellular polysacchrides	Rhamnose containing glycans	Glucose-1-phosphate thymidylyltransferase (EC 2.7.7.24)	10	-38.45	68.56	111.64
Carbohydrates	Central carbohydrate metabolism	Entner-Doudoroff Pathway	Pyruvate kinase (EC 2.7.1.40)	10	-61.30	69.81	159.60
Carbohydrates	Central carbohydrate metabolism	Glycolysis and Gluconeogenesis	Pyruvate kinase (EC 2.7.1.40)	10	-61.30	69.81	159.60
Carbohydrates	Central carbohydrate metabolism	Glycolysis and Gluconeogenesis, including Archaeal enzymes	Pyruvate kinase (EC 2.7.1.40)	10	-61.30	69.81	159.60
Carbohydrates	Central carbohydrate metabolism	Pyruvate metabolism I: anaplerotic reactions, PEP	Pyruvate kinase (EC 2.7.1.40)	10	-61.30	69.81	159.60
Respiration	Electron donating reactions	Respiratory Complex I	NADH-ubiquinone oxidoreductase chain H (EC 1.6.5.3)	10	-42.18	62.59	129.54
Respiration	Electron donating reactions	Respiratory Complex I	NADH-ubiquinone oxidoreductase chain M (EC 1.6.5.3)	10	-66.80	70.25	166.90
Cofactors, Vitamins, Prosthetic Groups, Pigments	Folate and pterines	Folate Biosynthesis	Thymidylate synthase thyX (EC 2.1.1.-)	10	-34.33	71.60	93.42
Cell Wall and Capsule	Gram-Negative cell wall components	Lipopolysaccharide assembly	HtrA protease/chaperone protein	10	-30.90	63.33	103.20
Cell Wall and Capsule	Gram-Negative cell wall components	Perosamine Synthesis Vibrio	Phosphomannomutase (EC 5.4.2.8)	10	-27.55	64.39	93.09
Carbohydrates	Monosaccharides	Mannose Metabolism	Phosphomannomutase (EC 5.4.2.8)	10	-27.55	64.39	93.09
Carbohydrates	Organic acids	Glycerate metabolism	Pyruvate kinase (EC 2.7.1.40)	10	-61.30	69.81	159.60
Stress Response	Periplasmic Stress	Periplasmic Stress Response	HtrA protease/chaperone protein	10	-30.90	63.33	103.20
Miscellaneous	Plant-Prokaryote DOE project	Scaffold proteins for [4Fe-4S] cluster assembly (MRP family)	HtrA protease/chaperone protein	10	-30.90	63.33	103.20
Protein Metabolism	Protein biosynthesis	tRNA aminoacylation, Phe	Phenylalanyl-tRNA synthetase alpha chain (EC 6.1.1.20)	10	-40.91	70.64	108.82
Protein Metabolism	Protein biosynthesis	tRNA aminoacylation, Phe	Phenylalanyl-tRNA synthetase beta chain (EC 6.1.1.20)	10	-42.18	66.46	126.82
Protein Metabolism	Protein biosynthesis	Universal GTPases	Signal recognition particle receptor protein FtsY (=alpha subunit) (TC 3.A.5.1.1)	10	-32.55	70.63	100.18
Protein Metabolism	Protein biosynthesis	Universal GTPases	Signal recognition particle, subunit Ffh SRP54 (TC 3.A.5.1.1)	10	-46.27	66.25	134.91
Membrane Transport	Protein translocation across cytoplasmic membrane	Bacterial signal recognition particle (SRP)	Signal recognition particle receptor protein FtsY (=alpha subunit) (TC 3.A.5.1.1)	10	-32.55	70.63	100.18
Membrane Transport	Protein translocation across cytoplasmic membrane	Bacterial signal recognition particle (SRP)	Signal recognition particle, subunit Ffh SRP54 (TC 3.A.5.1.1)	10	-46.27	66.25	134.91
Clustering-based subsystems	Pyruvate kinase associated cluster	CBSS-288000.5.peg.1793	Pyruvate kinase (EC 2.7.1.40)	10	-61.30	69.81	159.60
Clustering-based subsystems	-	CBSS-288681.3.peg.1039	Superfamily II DNA/RNA helicases, SNF2 family	9	-47.21	71.50	122.63
Clustering-based subsystems	-	CBSS-316273.3.peg.2709	Superfamily II DNA/RNA helicases, SNF2 family	9	-47.21	71.50	122.63
Motility and Chemotaxis	-	Bacterial Chemotaxis	Dipeptide-binding ABC transporter, periplasmic substrate-binding component (TC 3.A.1.5.2)	9	-70.45	72.14	162.91
Membrane Transport	ABC transporters	ABC transporter dipeptide (TC 3.A.1.5.2)	Dipeptide-binding ABC transporter, periplasmic substrate-binding component (TC 3.A.1.5.2)	9	-70.45	72.14	162.91
Clustering-based subsystems	-	LMPTP YwlE cluster	Peptide chain release factor 1	9	-61.36	77.26	149.36
Cofactors, Vitamins, Prosthetic Groups, Pigments	-	Thiamin biosynthesis	Thiamin biosynthesis protein ThiC	9	-102.91	78.34	224.54
Membrane Transport	ABC transporters	ABC transporter dipeptide (TC 3.A.1.5.2)	Dipeptide transport system permease protein DppB (TC 3.A.1.5.2)	9	-56.62	71.94	143.54
Miscellaneous	Plant-Prokaryote DOE project	At2g23840	Peptide chain release factor 1	9	-61.36	77.26	149.36
Miscellaneous	Plant-Prokaryote DOE project	COG2363	Thiamin biosynthesis protein ThiC	9	-102.91	78.34	224.54
Miscellaneous	Plant-Prokaryote DOE project	YrdC-YciO-Sua5 protein family	Peptide chain release factor 1	9	-61.36	77.26	149.36
Protein Metabolism	Protein biosynthesis	Translation termination factors bacterial	Peptide chain release factor 1	9	-61.36	77.26	149.36
Clustering-based subsystems	Ribosome-related cluster	A Gammaproteobacteria Cluster Relating to Translation	Peptide chain release factor 1	9	-61.36	77.26	149.36
Virulence, Disease and Defense	-	C jejuni colonization of chick caeca	Branched-chain amino acid ABC transporter, amino acid-binding protein (TC 3.A.1.4.1)	9	-47.82	71.75	124.00
Phosphorus Metabolism	-	Phosphate metabolism	Pyrophosphate-energized proton pump (EC 3.6.1.1)	9	-50.36	71.52	135.09
Membrane Transport	ABC transporters	ABC transporter branched-chain amino acid (TC 3.A.1.4.1)	Branched-chain amino acid ABC transporter, amino acid-binding protein (TC 3.A.1.4.1)	9	-47.82	71.75	124.00
Amino Acids and Derivatives	Aromatic amino acids and derivatives	Aromatic amino acid interconversions with aryl acids	Phenylacetate-coenzyme A ligase (EC 6.2.1.30)	9	-56.80	77.65	130.50
Protein Metabolism	Protein biosynthesis	tRNA aminoacylation, Leu	Leucyl-tRNA synthetase (EC 6.1.1.4)	9	-59.91	72.67	145.27
RNA Metabolism	Transcription	RNA polymerase bacterial	DNA-directed RNA polymerase beta subunit (EC 2.7.7.6)	9	-81.25	81.06	368.00
Phosphorus Metabolism	-	High affinity phosphate transporter and control of PHO regulon	Phosphate transport ATP-binding protein PstB (TC 3.A.1.7.1)	9	-58.50	73.88	145.40
Phosphorus Metabolism	-	P uptake (cyanobacteria)	Phosphate transport ATP-binding protein PstB (TC 3.A.1.7.1)	9	-58.50	73.88	145.40
Phosphorus Metabolism	-	Phosphate metabolism	Phosphate transport ATP-binding protein PstB (TC 3.A.1.7.1)	9	-58.50	73.88	145.40
Photosynthesis	-	Proteorhodopsin	Octaprenyl-diphosphate synthase (EC 2.5.1.-)	9	-39.36	68.89	113.91
Miscellaneous	-	ZZ gjo need homes	Na+/H+ antiporter	9	-34.33	69.30	98.08
Carbohydrates	Central carbohydrate metabolism	Glyoxylate bypass	Citrate synthase (si) (EC 2.3.3.1)	9	-91.08	71.33	218.17
Carbohydrates	Central carbohydrate metabolism	TCA Cycle	Citrate synthase (si) (EC 2.3.3.1)	9	-91.08	71.33	218.17
Stress Response	Heat shock	Heat shock dnaK gene cluster extended	Chaperone protein DnaK	9	-110.00	73.90	263.56
Fatty Acids, Lipids, and Isoprenoids	Isoprenoids	Polyprenyl Diphosphate Biosynthesis	Octaprenyl-diphosphate synthase (EC 2.5.1.-)	9	-39.36	68.89	113.91
Carbohydrates	One-carbon Metabolism	Serine-glyoxylate cycle	Citrate synthase (si) (EC 2.3.3.1)	9	-91.08	71.33	218.17
Protein Metabolism	Protein biosynthesis	Ribosome biogenesis bacterial	tRNA (Guanine37-N1) -methyltransferase (EC 2.1.1.31)	9	-46.30	69.75	126.00
Protein Metabolism	Protein biosynthesis	tRNA aminoacylation, Glu and Gln	Glutamyl-tRNA synthetase (EC 6.1.1.17)	9	-61.00	72.05	152.75
Protein Metabolism	Protein folding	Protein chaperones	Chaperone protein DnaK	9	-110.00	73.90	263.56
RNA Metabolism	RNA processing and modification	RNA methylation	tRNA (Guanine37-N1) -methyltransferase (EC 2.1.1.31)	9	-46.30	69.75	126.00
RNA Metabolism	RNA processing and modification	tRNA modification Archaea	tRNA (Guanine37-N1) -methyltransferase (EC 2.1.1.31)	9	-46.30	69.75	126.00
RNA Metabolism	RNA processing and modification	tRNA modification Bacteria	tRNA (Guanine37-N1) -methyltransferase (EC 2.1.1.31)	9	-46.30	69.75	126.00
RNA Metabolism	RNA processing and modification	tRNA modification yeast cytoplasmic	tRNA (Guanine37-N1) -methyltransferase (EC 2.1.1.31)	9	-46.30	69.75	126.00
RNA Metabolism	RNA processing and modification	tRNA modification yeast mitochondrial	tRNA (Guanine37-N1) -methyltransferase (EC 2.1.1.31)	9	-46.30	69.75	126.00
RNA Metabolism	RNA processing and modification	Wyeosine-MimG Biosynthesis	tRNA (Guanine37-N1) -methyltransferase (EC 2.1.1.31)	9	-46.30	69.75	126.00
Cofactors, Vitamins, Prosthetic Groups, Pigments	Tetrapyrroles	Heme and Siroheme Biosynthesis	Glutamyl-tRNA synthetase (EC 6.1.1.17)	9	-61.00	72.05	152.75
Cell Division and Cell Cycle	-	Bacterial Cytoskeleton	Chromosome (plasmid) partitioning protein ParA	9	-53.20	73.81	131.10
Clustering-based subsystems	-	CBSS-393121.3.peg.1913	DNA ligase (EC 6.5.1.2)	9	-63.78	65.96	173.78
Clustering-based subsystems	-	CBSS-83333.1.peg.946	LSU m5C1962 methyltransferase RlmI	9	-40.20	69.82	111.90
Clustering-based subsystems	-	Cell division-ribosomal stress proteins cluster	Transcription-repair coupling factor	9	-76.00	68.03	201.30
Clustering-based subsystems	-	Glycogen metabolism cluster	Glycogen synthase, ADP-glucose transglucosylase (EC 2.4.1.21)	9	-44.67	67.68	122.44
Phosphorus Metabolism	-	High affinity phosphate transporter and control of PHO regulon	Phosphate regulon transcriptional regulatory protein PhoB (SphR)	9	-19.50	65.24	77.58
Phosphorus Metabolism	-	High affinity phosphate transporter and control of PHO regulon	Phosphate transport system permease protein PstC (TC 3.A.1.7.1)	9	-47.90	67.19	139.90
Clustering-based subsystems	-	Nucleoside Catabolism cluster	UDP-glucose dehydrogenase (EC 1.1.1.22)	9	-35.56	63.57	113.00
Phosphorus Metabolism	-	P uptake (cyanobacteria)	Phosphate regulon transcriptional regulatory protein PhoB (SphR)	9	-19.50	65.24	77.58
Phosphorus Metabolism	-	P uptake (cyanobacteria)	Phosphate transport system permease protein PstC (TC 3.A.1.7.1)	9	-47.90	67.19	139.90
Phosphorus Metabolism	-	Phosphate metabolism	Phosphate regulon transcriptional regulatory protein PhoB (SphR)	9	-19.50	65.24	77.58
Phosphorus Metabolism	-	Phosphate metabolism	Phosphate transport system permease protein PstC (TC 3.A.1.7.1)	9	-47.90	67.19	139.90
Clustering-based subsystems	-	RNA modification and chromosome partitioning cluster	Chromosome (plasmid) partitioning protein ParA	9	-53.20	73.81	131.10
Dormancy and Sporulation	-	Sporulation Cluster	Transcription-repair coupling factor	9	-76.00	68.03	201.30
Membrane Transport	-	Tricarboxylate transport system	Tricarboxylate transport membrane protein TctA	9	-31.50	64.54	99.70
Cell Division and Cell Cycle	-	Two cell division clusters relating to chromosome partitioning	Chromosome (plasmid) partitioning protein ParA	9	-53.20	73.81	131.10
Regulation and Cell signaling	-	Zinc regulated enzymes	Cysteinyl-tRNA synthetase (EC 6.1.1.16)	9	-50.67	72.66	123.78
Membrane Transport	ABC transporters	ABC transporter oligopeptide (TC 3.A.1.5.1)	Oligopeptide transport system permease protein OppC (TC 3.A.1.5.1)	9	-45.18	65.90	128.09
Amino Acids and Derivatives	Alanine, serine, and glycine	Alanine biosynthesis	Branched-chain amino acid aminotransferase (EC 2.6.1.42)	9	-55.22	72.07	138.44
Amino Acids and Derivatives	Arginine; urea cycle, polyamines	Arginine Biosynthesis extended	Argininosuccinate lyase (EC 4.3.2.1)	9	-39.30	63.95	122.00
Amino Acids and Derivatives	Branched-chain amino acids	Branched chain amino acid degradation regulons	Branched-chain amino acid aminotransferase (EC 2.6.1.42)	9	-55.22	72.07	138.44
Amino Acids and Derivatives	Branched-chain amino acids	Branched-Chain Amino Acid Biosynthesis	Branched-chain amino acid aminotransferase (EC 2.6.1.42)	9	-55.22	72.07	138.44
Amino Acids and Derivatives	Branched-chain amino acids	Isoleucine degradation	Branched-chain amino acid aminotransferase (EC 2.6.1.42)	9	-55.22	72.07	138.44
Amino Acids and Derivatives	Branched-chain amino acids	Leucine Biosynthesis	Branched-chain amino acid aminotransferase (EC 2.6.1.42)	9	-55.22	72.07	138.44
Amino Acids and Derivatives	Branched-chain amino acids	Leucine Degradation and HMG-CoA Metabolism	Branched-chain amino acid aminotransferase (EC 2.6.1.42)	9	-55.22	72.07	138.44
Amino Acids and Derivatives	Branched-chain amino acids	Valine degradation	Branched-chain amino acid aminotransferase (EC 2.6.1.42)	9	-55.22	72.07	138.44
Cell Wall and Capsule	Capsular and extracellular polysacchrides	Streptococcal Hyaluronic Acid Capsule	UDP-glucose dehydrogenase (EC 1.1.1.22)	9	-35.56	63.57	113.00
Carbohydrates	Central carbohydrate metabolism	Pyruvate Alanine Serine Interconversions	Branched-chain amino acid aminotransferase (EC 2.6.1.42)	9	-55.22	72.07	138.44
DNA Metabolism	DNA repair	DNA Repair Base Excision	ATP-dependent DNA ligase (EC 6.5.1.1)	9	-25.60	67.80	82.90
DNA Metabolism	DNA repair	DNA Repair Base Excision	DNA ligase (EC 6.5.1.2)	9	-63.78	65.96	173.78
DNA Metabolism	DNA repair	DNA repair, bacterial	Single-stranded DNA-binding protein	9	-17.60	62.88	67.10
DNA Metabolism	DNA repair	DNA repair, bacterial RecFOR pathway	Single-stranded DNA-binding protein	9	-17.60	62.88	67.10
DNA Metabolism	DNA repair	DNA repair, UvrABC system	Excinuclease ABC subunit C	9	-44.91	68.42	124.45
DNA Metabolism	DNA replication	DNA replication, archaeal	ATP-dependent DNA ligase (EC 6.5.1.1)	9	-25.60	67.80	82.90
DNA Metabolism	DNA replication	DNA-replication	ATP-dependent DNA helicase RecG (EC 3.6.1.-)	9	-44.30	71.14	253.60
DNA Metabolism	DNA replication	DNA-replication	Transcription-repair coupling factor	9	-76.00	68.03	201.30
DNA Metabolism	DNA replication	Plasmid replication	Chromosome (plasmid) partitioning protein ParA	9	-53.20	73.81	131.10
Cofactors, Vitamins, Prosthetic Groups, Pigments	Folate and pterines	YgfZ	Lipoate synthase	9	-45.20	69.73	121.50
Cofactors, Vitamins, Prosthetic Groups, Pigments	Folate and pterines	YgfZ-Iron	Tricarboxylate transport membrane protein TctA	9	-31.50	64.54	99.70
Cell Wall and Capsule	Gram-Negative cell wall components	Lipid A-Ara4N pathway ( Polymyxin resistance )	UDP-glucose dehydrogenase (EC 1.1.1.22)	9	-35.56	63.57	113.00
Cell Wall and Capsule	Gram-Positive cell wall components	Teichoic and lipoteichoic acids biosynthesis	Undecaprenyl-phosphate N-acetylglucosaminyl 1-phosphate transferase (EC 2.7.8.-)	9	-39.00	69.61	103.20
Cell Wall and Capsule	Gram-Positive cell wall components	Teichuronic acid biosynthesis	UDP-glucose dehydrogenase (EC 1.1.1.22)	9	-35.56	63.57	113.00
Cofactors, Vitamins, Prosthetic Groups, Pigments	Lipoic acid	Lipoic acid metabolism	Lipoate synthase	9	-45.20	69.73	121.50
Cofactors, Vitamins, Prosthetic Groups, Pigments	NAD and NADP	NAD consumption	DNA ligase (EC 6.5.1.2)	9	-63.78	65.96	173.78
Clustering-based subsystems	Phosphate metabolism	PhoR-PhoB two-component regulatory system	Phosphate regulon transcriptional regulatory protein PhoB (SphR)	9	-19.50	65.24	77.58
Miscellaneous	Plant-Prokaryote DOE project	At2g23840	Cysteinyl-tRNA synthetase (EC 6.1.1.16)	9	-50.67	72.66	123.78
Miscellaneous	Plant-Prokaryote DOE project	Competence or DNA damage-inducible protein CinA and related protein families	Lipoate synthase	9	-45.20	69.73	121.50
Miscellaneous	Plant-Prokaryote DOE project	Conserved gene cluster possibly involved in RNA metabolism	Cysteinyl-tRNA synthetase (EC 6.1.1.16)	9	-50.67	72.66	123.78
Carbohydrates	Polysaccharides	Glycogen metabolism	Glycogen synthase, ADP-glucose transglucosylase (EC 2.4.1.21)	9	-44.67	67.68	122.44
Membrane Transport	Protein and nucleoprotein secretion system, Type IV	pVir Plasmid of Campylobacter	Single-stranded DNA-binding protein	9	-17.60	62.88	67.10
Protein Metabolism	Protein biosynthesis	Ribosome biogenesis bacterial	LSU m5C1962 methyltransferase RlmI	9	-40.20	69.82	111.90
Protein Metabolism	Protein biosynthesis	tRNA aminoacylation, Cys	Cysteinyl-tRNA synthetase (EC 6.1.1.16)	9	-50.67	72.66	123.78
Nucleosides and Nucleotides	Purines	De Novo Purine Biosynthesis	Adenylosuccinate lyase (EC 4.3.2.2)	9	-63.56	69.29	173.67
Nucleosides and Nucleotides	Purines	De Novo Purine Biosynthesis	Phosphoribosylamine--glycine ligase (EC 6.3.4.13)	9	-37.00	68.83	109.78
Nucleosides and Nucleotides	Purines	Purine conversions	Adenylosuccinate lyase (EC 4.3.2.2)	9	-63.56	69.29	173.67
Regulation and Cell signaling	Regulation of virulence	BarA-UvrY(SirA) two-component regulatory system	Excinuclease ABC subunit C	9	-44.91	68.42	124.45
Virulence, Disease and Defense	Resistance to antibiotics and toxic compounds	Cobalt-zinc-cadmium resistance	Cobalt-zinc-cadmium resistance protein CzcD	9	-18.00	62.21	72.56
Virulence, Disease and Defense	Resistance to antibiotics and toxic compounds	Methicillin resistance in Staphylococci	Undecaprenyl-phosphate N-acetylglucosaminyl 1-phosphate transferase (EC 2.7.8.-)	9	-39.00	69.61	103.20
Clustering-based subsystems	Ribosomal Protein L28P relates to a set of uncharacterized proteins	A Gram-positive cluster that relates ribosomal protein L28P to a set of uncharacterized proteins	ATP-dependent DNA helicase RecG (EC 3.6.1.-)	9	-44.30	71.14	253.60
RNA Metabolism	RNA processing and modification	RNA methylation	LSU m5C1962 methyltransferase RlmI	9	-40.20	69.82	111.90
RNA Metabolism	Transcription	Transcription factors bacterial	Transcription-repair coupling factor	9	-76.00	68.03	201.30
Clustering-based subsystems	Translation	CBSS-326442.4.peg.1852	LSU m5C1962 methyltransferase RlmI	9	-40.20	69.82	111.90
Clustering-based subsystems	Tricarboxylate transporter	CBSS-49338.1.peg.459	Tricarboxylate transport membrane protein TctA	9	-31.50	64.54	99.70
Clustering-based subsystems	-	CBSS-176299.4.peg.1996B	ATP-dependent Clp protease ATP-binding subunit ClpA	8	-107.00	78.16	241.25
Clustering-based subsystems	-	ClpAS cluster	ATP-dependent Clp protease ATP-binding subunit ClpA	8	-107.00	78.16	241.25
DNA Metabolism	DNA replication	DNA-replication	DNA polymerase III subunits gamma and tau (EC 2.7.7.7)	8	-52.00	73.24	131.78
DNA Metabolism	DNA uptake, competence	DNA processing cluster	DNA polymerase III subunits gamma and tau (EC 2.7.7.7)	8	-52.00	73.24	131.78
Sulfur Metabolism	Inorganic sulfur assimilation	Inorganic Sulfur Assimilation	Adenylyl-sulfate reductase [thioredoxin] (EC 1.8.4.10)	8	-51.40	73.57	122.00
Sulfur Metabolism	Inorganic sulfur assimilation	Inorganic Sulfur Assimilation	Phosphoadenylyl-sulfate reductase [thioredoxin] (EC 1.8.4.8)	8	-51.40	73.57	122.00
Amino Acids and Derivatives	Lysine, threonine, methionine, and cysteine	Cysteine Biosynthesis	Phosphoadenylyl-sulfate reductase [thioredoxin] (EC 1.8.4.8)	8	-51.40	73.57	122.00
Cofactors, Vitamins, Prosthetic Groups, Pigments	NAD and NADP	NAD and NADP cofactor biosynthesis global	Nicotinate phosphoribosyltransferase (EC 2.4.2.11)	8	-60.55	67.15	172.54
Cofactors, Vitamins, Prosthetic Groups, Pigments	NAD and NADP	NAD regulation	Nicotinate phosphoribosyltransferase (EC 2.4.2.11)	8	-60.55	67.15	172.54
Stress Response	Oxidative stress	Redox-dependent regulation of nucleus processes	Nicotinate phosphoribosyltransferase (EC 2.4.2.11)	8	-60.55	67.15	172.54
Protein Metabolism	Protein degradation	Proteolysis in bacteria, ATP-dependent	ATP-dependent Clp protease ATP-binding subunit ClpA	8	-107.00	78.16	241.25
Membrane Transport	ABC transporters	ABC transporter oligopeptide (TC 3.A.1.5.1)	Oligopeptide transport ATP-binding protein OppD (TC 3.A.1.5.1)	8	-54.56	72.12	142.00
Amino Acids and Derivatives	Arginine; urea cycle, polyamines	Arginine and Ornithine Degradation	NADP-specific glutamate dehydrogenase (EC 1.4.1.4)	8	-80.60	69.34	199.80
Secondary Metabolism	Biologically active compounds in metazoan cell defence and differentiation	Quinolinic acid and its derivatives	Quinolinate synthetase (EC 2.5.1.72)	8	-57.00	71.03	143.78
Amino Acids and Derivatives	Branched-chain amino acids	Branched chain amino acid degradation regulons	Branched-chain alpha-keto acid dehydrogenase, E1 component, beta subunit (EC 1.2.4.4)	8	-81.40	69.25	213.80
Amino Acids and Derivatives	Branched-chain amino acids	Isoleucine degradation	Branched-chain alpha-keto acid dehydrogenase, E1 component, beta subunit (EC 1.2.4.4)	8	-81.40	69.25	213.80
Amino Acids and Derivatives	Branched-chain amino acids	Leucine Degradation and HMG-CoA Metabolism	Branched-chain alpha-keto acid dehydrogenase, E1 component, beta subunit (EC 1.2.4.4)	8	-81.40	69.25	213.80
Amino Acids and Derivatives	Branched-chain amino acids	Valine degradation	Branched-chain alpha-keto acid dehydrogenase, E1 component, beta subunit (EC 1.2.4.4)	8	-81.40	69.25	213.80
Carbohydrates	Central carbohydrate metabolism	Dehydrogenase complexes	Branched-chain alpha-keto acid dehydrogenase, E1 component, beta subunit (EC 1.2.4.4)	8	-81.40	69.25	213.80
Carbohydrates	Di- and oligosaccharides	Maltose and Maltodextrin Utilization	Maltose/maltodextrin ABC transporter, permease protein MalG	8	-40.45	73.38	106.45
Cofactors, Vitamins, Prosthetic Groups, Pigments	Folate and pterines	YgfZ	Quinolinate synthetase (EC 2.5.1.72)	8	-57.00	71.03	143.78
Amino Acids and Derivatives	Glutamine, glutamate, aspartate, asparagine; ammonia assimilation	Glutamate dehydrogenases	NADP-specific glutamate dehydrogenase (EC 1.4.1.4)	8	-80.60	69.34	199.80
Amino Acids and Derivatives	Glutamine, glutamate, aspartate, asparagine; ammonia assimilation	Glutamate dehydrogenases	NAD-specific glutamate dehydrogenase (EC 1.4.1.2)	8	-80.60	69.34	199.80
Amino Acids and Derivatives	Glutamine, glutamate, aspartate, asparagine; ammonia assimilation	Glutamine, Glutamate, Aspartate and Asparagine Biosynthesis	NADP-specific glutamate dehydrogenase (EC 1.4.1.4)	8	-80.60	69.34	199.80
Amino Acids and Derivatives	Glutamine, glutamate, aspartate, asparagine; ammonia assimilation	Glutamine, Glutamate, Aspartate and Asparagine Biosynthesis	NAD-specific glutamate dehydrogenase (EC 1.4.1.2)	8	-80.60	69.34	199.80
Cofactors, Vitamins, Prosthetic Groups, Pigments	NAD and NADP	NAD and NADP cofactor biosynthesis global	Quinolinate synthetase (EC 2.5.1.72)	8	-57.00	71.03	143.78
Cofactors, Vitamins, Prosthetic Groups, Pigments	NAD and NADP	NAD regulation	Quinolinate synthetase (EC 2.5.1.72)	8	-57.00	71.03	143.78
Amino Acids and Derivatives	Proline and 4-hydroxyproline	Proline Synthesis	NADP-specific glutamate dehydrogenase (EC 1.4.1.4)	8	-80.60	69.34	199.80
Protein Metabolism	Protein biosynthesis	tRNA aminoacylation, Glu and Gln	Glutamyl-tRNA(Gln) synthetase (EC 6.1.1.24)	8	-62.18	73.18	153.36
Regulation and Cell signaling	-	Zinc regulated enzymes	Dihydroorotase (EC 3.5.2.3)	8	-44.00	69.23	123.78
Amino Acids and Derivatives	Alanine, serine, and glycine	Glycine and Serine Utilization	Glycine dehydrogenase [decarboxylating] (glycine cleavage system P2 protein) (EC 1.4.4.2)	8	-85.44	68.52	217.89
Amino Acids and Derivatives	Alanine, serine, and glycine	Glycine cleavage system	Glycine dehydrogenase [decarboxylating] (glycine cleavage system P2 protein) (EC 1.4.4.2)	8	-85.44	68.52	217.89
Carbohydrates	CO2 fixation	Photorespiration (oxidative C2 cycle)	Glycine dehydrogenase [decarboxylating] (glycine cleavage system P2 protein) (EC 1.4.4.2)	8	-85.44	68.52	217.89
Cofactors, Vitamins, Prosthetic Groups, Pigments	Folate and pterines	YgfZ	Dihydroorotase (EC 3.5.2.3)	8	-44.00	69.23	123.78
Cofactors, Vitamins, Prosthetic Groups, Pigments	Folate and pterines	YgfZ-Iron	Dihydroorotase (EC 3.5.2.3)	8	-44.00	69.23	123.78
Amino Acids and Derivatives	Lysine, threonine, methionine, and cysteine	Methionine Salvage	Methylthioribose-1-phosphate isomerase (EC 5.3.1.23)	8	-64.38	73.63	156.75
Clustering-based subsystems	Oxidative stress	CoA-disulfide reductase (EC 1.8.1.14) containing cluster	PaaD-like protein (DUF59) involved in Fe-S cluster assembly	8	-27.00	76.30	70.50
Miscellaneous	Plant-Prokaryote DOE project	COG0523	Dihydroorotase (EC 3.5.2.3)	8	-44.00	69.23	123.78
Miscellaneous	Plant-Prokaryote DOE project	Iron-sulfur cluster assembly	PaaD-like protein (DUF59) involved in Fe-S cluster assembly	8	-27.00	76.30	70.50
Miscellaneous	Plant-Prokaryote DOE project	Omega-amidase	Methylthioribose-1-phosphate isomerase (EC 5.3.1.23)	8	-64.38	73.63	156.75
Miscellaneous	Plant-Prokaryote DOE project	Scaffold proteins for [4Fe-4S] cluster assembly (MRP family)	PaaD-like protein (DUF59) involved in Fe-S cluster assembly	8	-27.00	76.30	70.50
Protein Metabolism	Protein biosynthesis	tRNA aminoacylation, Trp	Tryptophanyl-tRNA synthetase (EC 6.1.1.2)	8	-52.10	70.19	138.40
Protein Metabolism	Protein degradation	Proteasome bacterial	ATP-dependent protease La (EC 3.4.21.53) Type II	8	-66.10	66.29	181.70
Protein Metabolism	Protein degradation	Proteolysis in bacteria, ATP-dependent	ATP-dependent protease La (EC 3.4.21.53) Type II	8	-66.10	66.29	181.70
Nucleosides and Nucleotides	Pyrimidines	De Novo Pyrimidine Synthesis	Dihydroorotase (EC 3.5.2.3)	8	-44.00	69.23	123.78
Clustering-based subsystems	-	Bacterial Cell Division	Cell division transporter, ATP-binding protein FtsE (TC 3.A.5.1.1)	8	-43.25	65.36	128.00
Cell Division and Cell Cycle	-	Bacterial Cytoskeleton	Sporulation initiation inhibitor protein Soj	8	-41.75	67.26	120.12
Iron acquisition and metabolism	-	Campylobacter Iron Metabolism	Ferric iron ABC transporter, permease protein	8	-18.12	64.66	71.62
Clustering-based subsystems	-	CBSS-176299.4.peg.1996A	Endoribonuclease L-PSP	8	-33.38	64.38	105.50
Clustering-based subsystems	-	CBSS-235.1.peg.567	Dihydropteroate synthase (EC 2.5.1.15)	8	-39.12	66.22	117.00
Clustering-based subsystems	-	DNA gyrase subunits	DNA gyrase subunit B (EC 5.99.1.3)	8	-50.88	76.64	211.00
Clustering-based subsystems	-	DNA replication cluster 1	DNA gyrase subunit B (EC 5.99.1.3)	8	-50.88	76.64	211.00
Iron acquisition and metabolism	-	Iron acquisition in Streptococcus	Ferric iron ABC transporter, permease protein	8	-18.12	64.66	71.62
Iron acquisition and metabolism	-	Iron acquisition in Vibrio	Ferric iron ABC transporter, permease protein	8	-18.12	64.66	71.62
Fatty Acids, Lipids, and Isoprenoids	-	Polyhydroxybutyrate metabolism	3-hydroxybutyryl-CoA dehydrogenase (EC 1.1.1.157)	8	-50.22	67.08	144.56
Iron acquisition and metabolism	-	Transport of Iron	Ferric iron ABC transporter, permease protein	8	-18.12	64.66	71.62
Cell Wall and Capsule	-	YjeE	YjeF protein, function unknown	8	-36.88	64.49	106.25
Amino Acids and Derivatives	Alanine, serine, and glycine	Glycine and Serine Utilization	Glycine dehydrogenase [decarboxylating] (glycine cleavage system P1 protein) (EC 1.4.4.2)	8	-55.38	70.04	146.88
Amino Acids and Derivatives	Alanine, serine, and glycine	Glycine cleavage system	Glycine dehydrogenase [decarboxylating] (glycine cleavage system P1 protein) (EC 1.4.4.2)	8	-55.38	70.04	146.88
Metabolism of Aromatic Compounds	Anaerobic degradation of aromatic compounds	Anaerobic benzoate metabolism	3-hydroxybutyryl-CoA dehydrogenase (EC 1.1.1.157)	8	-50.22	67.08	144.56
Amino Acids and Derivatives	Arginine; urea cycle, polyamines	Polyamine Metabolism	Spermidine synthase (EC 2.5.1.16)	8	-47.25	68.83	122.62
Amino Acids and Derivatives	Aromatic amino acids and derivatives	Chorismate Synthesis	2-keto-3-deoxy-D-arabino-heptulosonate-7-phosphate synthase I beta (EC 2.5.1.54)	8	-56.88	71.23	149.62
Amino Acids and Derivatives	Aromatic amino acids and derivatives	Common Pathway For Synthesis of Aromatic Compounds (DAHP synthase to chorismate)	2-keto-3-deoxy-D-arabino-heptulosonate-7-phosphate synthase I beta (EC 2.5.1.54)	8	-56.88	71.23	149.62
Respiration	ATP synthases	F0F1-type ATP synthase	ATP synthase beta chain (EC 3.6.3.14)	8	-106.62	80.69	235.88
Amino Acids and Derivatives	Branched-chain amino acids	Branched chain amino acid degradation regulons	Branched-chain alpha-keto acid dehydrogenase, E1 component, alpha subunit (EC 1.2.4.4)	8	-49.25	65.98	142.50
Amino Acids and Derivatives	Branched-chain amino acids	Branched chain amino acid degradation regulons	Dihydrolipoamide acyltransferase component of branched-chain alpha-keto acid dehydrogenase complex (EC 2.3.1.168)	8	-31.62	63.73	105.88
Amino Acids and Derivatives	Branched-chain amino acids	Isoleucine degradation	Branched-chain alpha-keto acid dehydrogenase, E1 component, alpha subunit (EC 1.2.4.4)	8	-49.25	65.98	142.50
Amino Acids and Derivatives	Branched-chain amino acids	Isoleucine degradation	Dihydrolipoamide acyltransferase component of branched-chain alpha-keto acid dehydrogenase complex (EC 2.3.1.168)	8	-31.62	63.73	105.88
Amino Acids and Derivatives	Branched-chain amino acids	Leucine Degradation and HMG-CoA Metabolism	Branched-chain alpha-keto acid dehydrogenase, E1 component, alpha subunit (EC 1.2.4.4)	8	-49.25	65.98	142.50
Amino Acids and Derivatives	Branched-chain amino acids	Leucine Degradation and HMG-CoA Metabolism	Dihydrolipoamide acyltransferase component of branched-chain alpha-keto acid dehydrogenase complex (EC 2.3.1.168)	8	-31.62	63.73	105.88
Amino Acids and Derivatives	Branched-chain amino acids	Valine degradation	Branched-chain alpha-keto acid dehydrogenase, E1 component, alpha subunit (EC 1.2.4.4)	8	-49.25	65.98	142.50
Amino Acids and Derivatives	Branched-chain amino acids	Valine degradation	Dihydrolipoamide acyltransferase component of branched-chain alpha-keto acid dehydrogenase complex (EC 2.3.1.168)	8	-31.62	63.73	105.88
Carbohydrates	Central carbohydrate metabolism	Dehydrogenase complexes	Branched-chain alpha-keto acid dehydrogenase, E1 component, alpha subunit (EC 1.2.4.4)	8	-49.25	65.98	142.50
Carbohydrates	Central carbohydrate metabolism	Dehydrogenase complexes	Dihydrolipoamide acyltransferase component of branched-chain alpha-keto acid dehydrogenase complex (EC 2.3.1.168)	8	-31.62	63.73	105.88
Clustering-based subsystems	Clustering-based subsystems	CBSS-262719.3.peg.410	Adenylosuccinate synthetase (EC 6.3.4.4)	8	-73.00	70.55	176.00
Clustering-based subsystems	Clustering-based subsystems	CBSS-280355.3.peg.2835	Pantoate--beta-alanine ligase (EC 6.3.2.1)	8	-45.33	67.24	124.56
Carbohydrates	CO2 fixation	Photorespiration (oxidative C2 cycle)	Glycine dehydrogenase [decarboxylating] (glycine cleavage system P1 protein) (EC 1.4.4.2)	8	-55.38	70.04	146.88
Cofactors, Vitamins, Prosthetic Groups, Pigments	Coenzyme A	Coenzyme A Biosynthesis	Pantoate--beta-alanine ligase (EC 6.3.2.1)	8	-45.33	67.24	124.56
Nucleosides and Nucleotides	Detoxification	Housecleaning nucleoside triphosphate pyrophosphatases	Nucleoside 5-triphosphatase RdgB (dHAPTP, dITP, XTP-specific) (EC 3.6.1.15)	8	-26.78	63.96	92.11
Carbohydrates	Di- and oligosaccharides	Maltose and Maltodextrin Utilization	Maltose/maltodextrin ABC transporter, permease protein MalF	8	-78.90	73.27	183.20
DNA Metabolism	DNA repair	DNA Repair Base Excision	Single-stranded-DNA-specific exonuclease RecJ (EC 3.1.-.-)	8	-31.10	64.10	100.50
DNA Metabolism	DNA repair	DNA repair, bacterial RecFOR pathway	Single-stranded-DNA-specific exonuclease RecJ (EC 3.1.-.-)	8	-31.10	64.10	100.50
DNA Metabolism	DNA replication	DNA topoisomerases, Type II, ATP-dependent	DNA gyrase subunit B (EC 5.99.1.3)	8	-50.88	76.64	211.00
DNA Metabolism	DNA replication	DNA-replication	Single-stranded-DNA-specific exonuclease RecJ (EC 3.1.-.-)	8	-31.10	64.10	100.50
Respiration	Electron donating reactions	Respiratory Complex I	NADH-ubiquinone oxidoreductase chain D (EC 1.6.5.3)	8	-91.50	71.14	218.80
Carbohydrates	Fermentation	Acetone Butanol Ethanol Synthesis	3-hydroxybutyryl-CoA dehydrogenase (EC 1.1.1.157)	8	-50.22	67.08	144.56
Carbohydrates	Fermentation	Acetyl-CoA fermentation to Butyrate	3-hydroxybutyryl-CoA dehydrogenase (EC 1.1.1.157)	8	-50.22	67.08	144.56
Carbohydrates	Fermentation	Butanol Biosynthesis	3-hydroxybutyryl-CoA dehydrogenase (EC 1.1.1.157)	8	-50.22	67.08	144.56
Cofactors, Vitamins, Prosthetic Groups, Pigments	Folate and pterines	Folate Biosynthesis	Dihydropteroate synthase (EC 2.5.1.15)	8	-39.12	66.22	117.00
Cofactors, Vitamins, Prosthetic Groups, Pigments	Folate and pterines	Pterin metabolism 3	Dihydropteroate synthase (EC 2.5.1.15)	8	-39.12	66.22	117.00
Cofactors, Vitamins, Prosthetic Groups, Pigments	Folate and pterines	YgfZ	Dihydropteroate synthase (EC 2.5.1.15)	8	-39.12	66.22	117.00
Stress Response	Heat shock	Heat shock dnaK gene cluster extended	Nucleoside 5-triphosphatase RdgB (dHAPTP, dITP, XTP-specific) (EC 3.6.1.15)	8	-26.78	63.96	92.11
Amino Acids and Derivatives	Histidine Metabolism	Histidine Biosynthesis	Imidazole glycerol phosphate synthase cyclase subunit (EC 4.1.3.-)	8	-42.00	74.01	118.25
Phages, Prophages, Transposable elements, Plasmids	Phages, Prophages	Phage integration and excision	Integrase	8	-14.25	66.64	57.50
Miscellaneous	Plant-Prokaryote DOE project	At5g37530	tRNA (5-methylaminomethyl-2-thiouridylate)-methyltransferase (EC 2.1.1.61)	8	-46.12	66.60	132.38
Miscellaneous	Plant-Prokaryote DOE project	COG4319	Dihydropteroate synthase (EC 2.5.1.15)	8	-39.12	66.22	117.00
Miscellaneous	Plant-Prokaryote DOE project	DMT transporter	Dihydropteroate synthase (EC 2.5.1.15)	8	-39.12	66.22	117.00
Miscellaneous	Plant-Prokaryote DOE project	Experimental-PTPS	Dihydropteroate synthase (EC 2.5.1.15)	8	-39.12	66.22	117.00
Miscellaneous	Plant-Prokaryote DOE project	Iojap	Endoribonuclease L-PSP	8	-33.38	64.38	105.50
Miscellaneous	Plant-Prokaryote DOE project	YggW	Nucleoside 5-triphosphatase RdgB (dHAPTP, dITP, XTP-specific) (EC 3.6.1.15)	8	-26.78	63.96	92.11
Clustering-based subsystems	Protein export?	CBSS-393121.3.peg.2760	Cell division transporter, ATP-binding protein FtsE (TC 3.A.5.1.1)	8	-43.25	65.36	128.00
Membrane Transport	Protein secretion system, Type II	Predicted secretion system W clustering with cell division proteins	Cell division transporter, ATP-binding protein FtsE (TC 3.A.5.1.1)	8	-43.25	65.36	128.00
Nucleosides and Nucleotides	Purines	Purine conversions	Adenine deaminase (EC 3.5.4.2)	8	-27.00	65.85	88.88
Nucleosides and Nucleotides	Purines	Purine conversions	Adenylosuccinate synthetase (EC 6.3.4.4)	8	-73.00	70.55	176.00
Virulence, Disease and Defense	Resistance to antibiotics and toxic compounds	Cobalt-zinc-cadmium resistance	Cation efflux system protein CusA	8	-50.78	67.73	140.67
Virulence, Disease and Defense	Resistance to antibiotics and toxic compounds	Cobalt-zinc-cadmium resistance	Cobalt-zinc-cadmium resistance protein CzcA	8	-50.78	67.73	140.67
Virulence, Disease and Defense	Resistance to antibiotics and toxic compounds	Copper homeostasis	Multicopper oxidase	8	-34.33	64.09	101.56
Virulence, Disease and Defense	Resistance to antibiotics and toxic compounds	Resistance to fluoroquinolones	DNA gyrase subunit B (EC 5.99.1.3)	8	-50.88	76.64	211.00
RNA Metabolism	RNA processing and modification	mnm5U34 biosynthesis bacteria	tRNA (5-methylaminomethyl-2-thiouridylate)-methyltransferase (EC 2.1.1.61)	8	-46.12	66.60	132.38
RNA Metabolism	RNA processing and modification	RNA methylation	tRNA (5-methylaminomethyl-2-thiouridylate)-methyltransferase (EC 2.1.1.61)	8	-46.12	66.60	132.38
RNA Metabolism	RNA processing and modification	tRNA modification Bacteria	tRNA (5-methylaminomethyl-2-thiouridylate)-methyltransferase (EC 2.1.1.61)	8	-46.12	66.60	132.38
RNA Metabolism	RNA processing and modification	tRNA modification yeast mitochondrial	tRNA (5-methylaminomethyl-2-thiouridylate)-methyltransferase (EC 2.1.1.61)	8	-46.12	66.60	132.38
RNA Metabolism	RNA processing and modification	tRNAmodification position 34	tRNA (5-methylaminomethyl-2-thiouridylate)-methyltransferase (EC 2.1.1.61)	8	-46.12	66.60	132.38
Clustering-based subsystems	-	Glycogen metabolism cluster	Glycogen phosphorylase (EC 2.4.1.1)	7	-115.67	74.93	261.56
Clustering-based subsystems	Cytochrome biogenesis	CBSS-196164.1.peg.1690	Iron-sulfur cluster assembly protein SufB	7	-97.64	80.20	204.43
Carbohydrates	Di- and oligosaccharides	Maltose and Maltodextrin Utilization	Glycogen phosphorylase (EC 2.4.1.1)	7	-115.67	74.93	261.56
DNA Metabolism	DNA replication	DNA-replication	Replicative DNA helicase (EC 3.6.1.-)	7	-52.10	69.61	143.40
Phages, Prophages, Transposable elements, Plasmids	Phages, Prophages	Phage replication	DNA helicase (EC 3.6.1.-)	7	-52.10	69.61	143.40
Phages, Prophages, Transposable elements, Plasmids	Phages, Prophages	Staphylococcal phi-Mu50B-like prophages	Iron-sulfur cluster assembly protein SufB	7	-97.64	80.20	204.43
Miscellaneous	Plant-Prokaryote DOE project	Iron-sulfur cluster assembly	Iron-sulfur cluster assembly protein SufB	7	-97.64	80.20	204.43
Carbohydrates	Polysaccharides	Glycogen metabolism	Glycogen phosphorylase (EC 2.4.1.1)	7	-115.67	74.93	261.56
RNA Metabolism	RNA processing and modification	tRNA modification Bacteria	Iron-sulfur cluster assembly protein SufB	7	-97.64	80.20	204.43
Carbohydrates	Central carbohydrate metabolism	TCA Cycle	Succinate dehydrogenase iron-sulfur protein (EC 1.3.99.1)	7	-39.50	72.07	102.25
Respiration	Electron donating reactions	Succinate dehydrogenase	Succinate dehydrogenase iron-sulfur protein (EC 1.3.99.1)	7	-39.50	72.07	102.25
Cofactors, Vitamins, Prosthetic Groups, Pigments	Folate and pterines	5-FCL-like protein	Succinate dehydrogenase iron-sulfur protein (EC 1.3.99.1)	7	-39.50	72.07	102.25
Cofactors, Vitamins, Prosthetic Groups, Pigments	Folate and pterines	YgfZ	Succinate dehydrogenase iron-sulfur protein (EC 1.3.99.1)	7	-39.50	72.07	102.25
Carbohydrates	One-carbon Metabolism	Serine-glyoxylate cycle	Succinate dehydrogenase iron-sulfur protein (EC 1.3.99.1)	7	-39.50	72.07	102.25
Amino Acids and Derivatives	Branched-chain amino acids	Branched-Chain Amino Acid Biosynthesis	3-isopropylmalate dehydratase large subunit (EC 4.2.1.33)	7	-58.75	70.51	154.62
Amino Acids and Derivatives	Branched-chain amino acids	Leucine Biosynthesis	3-isopropylmalate dehydratase large subunit (EC 4.2.1.33)	7	-58.75	70.51	154.62
Carbohydrates	Central carbohydrate metabolism	TCA Cycle	Fumarate hydratase class II (EC 4.2.1.2)	7	-69.90	77.14	172.20
Stress Response	Heat shock	Heat shock dnaK gene cluster extended	Translation elongation factor LepA	7	-87.00	81.16	199.20
Miscellaneous	Plant-Prokaryote DOE project	Iojap	Translation elongation factor LepA	7	-87.00	81.16	199.20
Protein Metabolism	Protein biosynthesis	Translation elongation factors bacterial	Translation elongation factor LepA	7	-87.00	81.16	199.20
Protein Metabolism	Protein biosynthesis	Universal GTPases	Translation elongation factor LepA	7	-87.00	81.16	199.20
Protein Metabolism	Protein degradation	Proteasome bacterial	ATP-dependent hsl protease ATP-binding subunit HslU	7	-89.22	77.30	212.11
Protein Metabolism	Protein degradation	Proteolysis in bacteria, ATP-dependent	ATP-dependent hsl protease ATP-binding subunit HslU	7	-89.22	77.30	212.11
Virulence, Disease and Defense	Resistance to antibiotics and toxic compounds	Arsenic resistance	Arsenical pump-driving ATPase (EC 3.6.3.16)	7	-27.89	66.47	84.89
Clustering-based subsystems	-	Bacterial Cell Division	Cell division protein FtsK	7	-49.89	78.97	121.22
Cell Division and Cell Cycle	-	Bacterial Cytoskeleton	Cell division protein FtsK	7	-49.89	78.97	121.22
Clustering-based subsystems	-	Bacterial RNA-metabolizing Zn-dependent hydrolases	Cell division protein FtsK	7	-49.89	78.97	121.22
Phosphorus Metabolism	-	High affinity phosphate transporter and control of PHO regulon	Phosphate ABC transporter, periplasmic phosphate-binding protein PstS (TC 3.A.1.7.1)	7	-66.12	70.92	163.25
Phosphorus Metabolism	-	P uptake (cyanobacteria)	Phosphate ABC transporter, periplasmic phosphate-binding protein PstS (TC 3.A.1.7.1)	7	-66.12	70.92	163.25
Phosphorus Metabolism	-	Phosphate metabolism	Phosphate ABC transporter, periplasmic phosphate-binding protein PstS (TC 3.A.1.7.1)	7	-66.12	70.92	163.25
Amino Acids and Derivatives	Arginine; urea cycle, polyamines	Arginine Biosynthesis extended	Argininosuccinate synthase (EC 6.3.4.5)	7	-85.14	71.96	211.57
Amino Acids and Derivatives	Branched-chain amino acids	Branched chain amino acid degradation regulons	Enoyl-CoA hydratase [isoleucine degradation] (EC 4.2.1.17)	7	-36.88	70.55	188.38
Amino Acids and Derivatives	Branched-chain amino acids	Branched-Chain Amino Acid Biosynthesis	(R)-citramalate synthase (EC 2.3.1.182)	7	-76.56	80.35	177.22
Amino Acids and Derivatives	Branched-chain amino acids	Isoleucine degradation	Enoyl-CoA hydratase [isoleucine degradation] (EC 4.2.1.17)	7	-36.88	70.55	188.38
DNA Metabolism	DNA recombination	RuvABC plus a hypothetical	FIG000859: hypothetical protein YebC	7	-56.43	77.41	132.57
Clustering-based subsystems	Fatty acid metabolic cluster	COG1399	Phosphate:acyl-ACP acyltransferase PlsX	7	-60.38	72.65	152.12
Clustering-based subsystems	Monosaccharides	Unspecified monosaccharide transport cluster	Cell division protein FtsK	7	-49.89	78.97	121.22
Carbohydrates	Organic acids	Isobutyryl-CoA to Propionyl-CoA Module	Enoyl-CoA hydratase [isoleucine degradation] (EC 4.2.1.17)	7	-36.88	70.55	188.38
Clustering-based subsystems	Phosphate metabolism	PhoR-PhoB two-component regulatory system	Phosphate ABC transporter, periplasmic phosphate-binding protein PstS (TC 3.A.1.7.1)	7	-66.12	70.92	163.25
Fatty Acids, Lipids, and Isoprenoids	Phospholipids	Glycerolipid and Glycerophospholipid Metabolism in Bacteria	Phosphate:acyl-ACP acyltransferase PlsX	7	-60.38	72.65	152.12
Miscellaneous	Plant-Prokaryote DOE project	At5g63420	Cell division protein FtsK	7	-49.89	78.97	121.22
Membrane Transport	Protein translocation across cytoplasmic membrane	HtrA and Sec secretion	Protein-export membrane protein SecF (TC 3.A.5.1.1)	7	-56.22	72.76	144.11
RNA Metabolism	Transcription	Transcription factors bacterial	Transcription termination factor Rho	7	-101.33	73.49	241.78
Clustering-based subsystems	-	CBSS-251221.1.peg.1863	Phosphoribosylaminoimidazole-succinocarboxamide synthase (EC 6.3.2.6)	7	-41.38	77.51	106.12
Clustering-based subsystems	-	CBSS-83332.1.peg.3803	Propionyl-CoA carboxylase beta chain (EC 6.4.1.3)	7	-137.12	77.72	301.75
Miscellaneous	-	YbbK	Putative stomatin/prohibitin-family membrane protease subunit aq_911	7	-81.86	71.63	208.86
Regulation and Cell signaling	-	Zinc regulated enzymes	GTP cyclohydrolase I (EC 3.5.4.16) type 1	7	-43.50	71.58	116.50
Carbohydrates	Central carbohydrate metabolism	TCA Cycle	Succinyl-CoA ligase [ADP-forming] beta chain (EC 6.2.1.5)	7	-65.62	77.28	163.38
Clustering-based subsystems	Clustering-based subsystems	CBSS-280355.3.peg.2835	3-methyl-2-oxobutanoate hydroxymethyltransferase (EC 2.1.2.11)	7	-61.57	65.23	176.57
Cofactors, Vitamins, Prosthetic Groups, Pigments	Coenzyme A	Coenzyme A Biosynthesis	3-methyl-2-oxobutanoate hydroxymethyltransferase (EC 2.1.2.11)	7	-61.57	65.23	176.57
Cofactors, Vitamins, Prosthetic Groups, Pigments	Folate and pterines	Folate Biosynthesis	GTP cyclohydrolase I (EC 3.5.4.16) type 1	7	-43.50	71.58	116.50
Cofactors, Vitamins, Prosthetic Groups, Pigments	Folate and pterines	Methanopterin biosynthesis2	GTP cyclohydrolase I (EC 3.5.4.16) type 1	7	-43.50	71.58	116.50
Cofactors, Vitamins, Prosthetic Groups, Pigments	Folate and pterines	Molybdenum cofactor biosynthesis	GTP cyclohydrolase I (EC 3.5.4.16) type 1	7	-43.50	71.58	116.50
Cofactors, Vitamins, Prosthetic Groups, Pigments	Folate and pterines	Pterin biosynthesis	GTP cyclohydrolase I (EC 3.5.4.16) type 1	7	-43.50	71.58	116.50
Cofactors, Vitamins, Prosthetic Groups, Pigments	Folate and pterines	Pterin metabolism	GTP cyclohydrolase I (EC 3.5.4.16) type 1	7	-43.50	71.58	116.50
Cofactors, Vitamins, Prosthetic Groups, Pigments	Folate and pterines	Pterin metabolism 3	GTP cyclohydrolase I (EC 3.5.4.16) type 1	7	-43.50	71.58	116.50
Carbohydrates	Glycoside hydrolases	Predicted carbohydrate hydrolases	COG2152 predicted glycoside hydrolase	7	-50.38	63.29	143.62
Carbohydrates	One-carbon Metabolism	Serine-glyoxylate cycle	Propionyl-CoA carboxylase beta chain (EC 6.4.1.3)	7	-137.12	77.72	301.75
Carbohydrates	One-carbon Metabolism	Serine-glyoxylate cycle	Succinyl-CoA ligase [ADP-forming] beta chain (EC 6.2.1.5)	7	-65.62	77.28	163.38
Miscellaneous	Plant-Prokaryote DOE project	COG0523	GTP cyclohydrolase I (EC 3.5.4.16) type 1	7	-43.50	71.58	116.50
Miscellaneous	Plant-Prokaryote DOE project	COG1565	GTP cyclohydrolase I (EC 3.5.4.16) type 1	7	-43.50	71.58	116.50
Miscellaneous	Plant-Prokaryote DOE project	COG3146 experimental	GTP cyclohydrolase I (EC 3.5.4.16) type 1	7	-43.50	71.58	116.50
Miscellaneous	Plant-Prokaryote DOE project	COG4319	GTP cyclohydrolase I (EC 3.5.4.16) type 1	7	-43.50	71.58	116.50
Miscellaneous	Plant-Prokaryote DOE project	Experimental-PTPS	GTP cyclohydrolase I (EC 3.5.4.16) type 1	7	-43.50	71.58	116.50
Protein Metabolism	Protein biosynthesis	Universal GTPases	GTP-binding and nucleic acid-binding protein YchF	7	-47.89	70.81	130.33
Nucleosides and Nucleotides	Purines	De Novo Purine Biosynthesis	Phosphoribosylaminoimidazole-succinocarboxamide synthase (EC 6.3.2.6)	7	-41.38	77.51	106.12
Nucleosides and Nucleotides	Purines	Purine conversions	Nucleoside diphosphate kinase (EC 2.7.4.6)	7	-35.88	75.35	96.38
Nucleosides and Nucleotides	Pyrimidines	pyrimidine conversions	Nucleoside diphosphate kinase (EC 2.7.4.6)	7	-35.88	75.35	96.38
RNA Metabolism	RNA processing and modification	Queuosine-Archaeosine Biosynthesis	GTP cyclohydrolase I (EC 3.5.4.16) type 1	7	-43.50	71.58	116.50
RNA Metabolism	RNA processing and modification	tRNA modification Bacteria	GTP cyclohydrolase I (EC 3.5.4.16) type 1	7	-43.50	71.58	116.50
Clustering-based subsystems	-	Bacterial Cell Division	Cell division protein FtsZ (EC 3.4.24.-)	7	-79.86	75.90	191.86
Clustering-based subsystems	-	Bacterial Cell Division	GTP-binding protein Era	7	-37.00	62.14	116.00
Cell Division and Cell Cycle	-	Bacterial Cytoskeleton	Cell division protein FtsZ (EC 3.4.24.-)	7	-79.86	75.90	191.86
Respiration	-	Biogenesis of c-type cytochromes	Cytochrome c heme lyase subunit CcmF	7	-54.14	76.34	226.71
Respiration	-	Biogenesis of cytochrome c oxidases	Cytochrome oxidase biogenesis protein Sco1/SenC/PrrC, putative copper metallochaperone	7	-23.11	66.74	75.11
Regulation and Cell signaling	-	cAMP signaling in bacteria	Adenine phosphoribosyltransferase (EC 2.4.2.7)	7	-29.71	67.74	89.57
Clustering-based subsystems	-	CBSS-176299.4.peg.1996B	SSU ribosomal protein S2p (SAe)	7	-57.86	70.49	150.43
Clustering-based subsystems	-	CBSS-269801.1.peg.1715	Phosphopantetheine adenylyltransferase (EC 2.7.7.3)	7	-25.43	68.97	88.14
Clustering-based subsystems	-	CBSS-290633.1.peg.1906	GTP-binding protein EngA	7	-58.57	67.54	147.57
Clustering-based subsystems	-	CBSS-312309.3.peg.1965	Methionine aminopeptidase (EC 3.4.11.18)	7	-49.71	66.83	133.57
Clustering-based subsystems	-	CBSS-312309.3.peg.1965	SSU ribosomal protein S2p (SAe)	7	-57.86	70.49	150.43
Clustering-based subsystems	-	Conserved gene cluster associated with Met-tRNA formyltransferase	DNA topoisomerase I (EC 5.99.1.2)	7	-54.57	72.57	143.29
Clustering-based subsystems	-	Conserved gene cluster associated with Met-tRNA formyltransferase	Ribonuclease HII (EC 3.1.26.4)	7	-29.29	65.99	98.71
Clustering-based subsystems	-	DNA replication cluster 1	Chromosomal replication initiator protein DnaA	7	-66.57	73.29	162.00
Cell Division and Cell Cycle	-	Macromolecular synthesis operon	DNA primase (EC 2.7.7.-)	7	-39.88	68.03	112.50
Cell Wall and Capsule	-	Murein Hydrolases	N-acetylmuramoyl-L-alanine amidase (EC 3.5.1.28)	7	-22.29	67.30	75.43
Clustering-based subsystems	-	Nucleoside Catabolism cluster	Deoxyribose-phosphate aldolase (EC 4.1.2.4)	7	-57.29	70.59	155.14
Fatty Acids, Lipids, and Isoprenoids	-	Polyhydroxybutyrate metabolism	Acetoacetyl-CoA synthetase (EC 6.2.1.16)	7	-77.71	70.09	180.00
Cell Wall and Capsule	-	Recycling of Peptidoglycan Amino Acids	N-acetylmuramoyl-L-alanine amidase (EC 3.5.1.28)	7	-22.29	67.30	75.43
Nucleosides and Nucleotides	-	Ribonucleotide reduction	Ribonucleotide reductase transcriptional regulator NrdR	7	-32.86	69.72	100.14
Carbohydrates	-	Sugar utilization in Thermotogales	Glycerol kinase (EC 2.7.1.30)	7	-55.14	73.79	146.71
Cofactors, Vitamins, Prosthetic Groups, Pigments	-	Thiamin biosynthesis	Thiamine-monophosphate kinase (EC 2.7.4.16)	7	-22.12	64.00	79.50
DNA Metabolism	-	YcfH	Putative deoxyribonuclease YcfH	7	-38.38	65.87	114.38
Regulation and Cell signaling	-	Zinc regulated enzymes	N-acetylmuramoyl-L-alanine amidase (EC 3.5.1.28)	7	-22.29	67.30	75.43
Virulence, Disease and Defense	Adhesion	Streptococcus pyogenes recombinatorial zone	Signal peptidase I	7	-26.43	68.02	81.14
Amino Acids and Derivatives	Alanine, serine, and glycine	Glycine and Serine Utilization	Seryl-tRNA synthetase (EC 6.1.1.11)	7	-60.88	66.78	165.62
Amino Acids and Derivatives	Branched-chain amino acids	Branched chain amino acid degradation regulons	Acetoacetyl-CoA synthetase (EC 6.2.1.16)	7	-77.71	70.09	180.00
Amino Acids and Derivatives	Branched-chain amino acids	HMG CoA Synthesis	Acetoacetyl-CoA synthetase (EC 6.2.1.16)	7	-77.71	70.09	180.00
Amino Acids and Derivatives	Branched-chain amino acids	Leucine Degradation and HMG-CoA Metabolism	Acetoacetyl-CoA synthetase (EC 6.2.1.16)	7	-77.71	70.09	180.00
Clustering-based subsystems	Cell Division	Cell Division Cluster	Cell division protein FtsZ (EC 3.4.24.-)	7	-79.86	75.90	191.86
Cell Wall and Capsule	Cell wall of Mycobacteria	mycolic acid synthesis	Enoyl-[acyl-carrier-protein] reductase [NADH] (EC 1.3.1.9)	7	-43.00	76.67	110.57
Carbohydrates	Central carbohydrate metabolism	Dehydrogenase complexes	Cytosol aminopeptidase PepA (EC 3.4.11.1)	7	-47.00	66.47	132.71
Carbohydrates	Central carbohydrate metabolism	Dehydrogenase complexes	Dihydrolipoamide acetyltransferase component of pyruvate dehydrogenase complex (EC 2.3.1.12)	7	-34.00	65.90	105.22
Carbohydrates	Central carbohydrate metabolism	Pentose phosphate pathway	Ribose-phosphate pyrophosphokinase (EC 2.7.6.1)	7	-66.86	68.34	181.71
Carbohydrates	Central carbohydrate metabolism	Pyruvate Alanine Serine Interconversions	Alanine dehydrogenase (EC 1.4.1.1)	7	-87.14	68.36	222.57
Carbohydrates	Central carbohydrate metabolism	Pyruvate metabolism I: anaplerotic reactions, PEP	Phosphoenolpyruvate carboxylase (EC 4.1.1.31)	7	-53.86	65.25	144.29
Carbohydrates	Central carbohydrate metabolism	Pyruvate metabolism II: acetyl-CoA, acetogenesis from pyruvate	Dihydrolipoamide acetyltransferase component of pyruvate dehydrogenase complex (EC 2.3.1.12)	7	-34.00	65.90	105.22
Clustering-based subsystems	Chromosome Replication	SeqA and Co-occurring Genes	Phosphoglucomutase (EC 5.4.2.2)	7	-71.38	75.64	174.38
Carbohydrates	CO2 fixation	Carboxysome	NADH dehydrogenase (EC 1.6.99.3)	7	-30.14	65.80	90.14
Cofactors, Vitamins, Prosthetic Groups, Pigments	Coenzyme A	Coenzyme A Biosynthesis	Phosphopantetheine adenylyltransferase (EC 2.7.7.3)	7	-25.43	68.97	88.14
Virulence, Disease and Defense	Detection	MLST	Glycerol kinase (EC 2.7.1.30)	7	-55.14	73.79	146.71
DNA Metabolism	DNA replication	DNA replication, archaeal	Ribonuclease HII (EC 3.1.26.4)	7	-29.29	65.99	98.71
DNA Metabolism	DNA replication	DNA topoisomerases, Type I, ATP-independent	DNA topoisomerase I (EC 5.99.1.2)	7	-54.57	72.57	143.29
DNA Metabolism	DNA replication	DNA-replication	Chromosomal replication initiator protein DnaA	7	-66.57	73.29	162.00
DNA Metabolism	DNA replication	DNA-replication	DNA primase (EC 2.7.7.-)	7	-39.88	68.03	112.50
Respiration	Electron donating reactions	Respiratory dehydrogenases 1	NADH dehydrogenase (EC 1.6.99.3)	7	-30.14	65.80	90.14
Clustering-based subsystems	Fatty acid metabolic cluster	COG1399	GTP-binding protein EngA	7	-58.57	67.54	147.57
Clustering-based subsystems	Fatty acid metabolic cluster	COG1399	GTP-binding protein Era	7	-37.00	62.14	116.00
Fatty Acids, Lipids, and Isoprenoids	Fatty acids	Fatty Acid Biosynthesis FASII	Enoyl-[acyl-carrier-protein] reductase [NADH] (EC 1.3.1.9)	7	-43.00	76.67	110.57
Carbohydrates	Fermentation	Fermentations: Mixed acid	Phosphoenolpyruvate carboxylase (EC 4.1.1.31)	7	-53.86	65.25	144.29
Cofactors, Vitamins, Prosthetic Groups, Pigments	Folate and pterines	5-FCL-like protein	Dihydrolipoamide acetyltransferase component of pyruvate dehydrogenase complex (EC 2.3.1.12)	7	-34.00	65.90	105.22
Cofactors, Vitamins, Prosthetic Groups, Pigments	Folate and pterines	5-FCL-like protein	Thiamine-monophosphate kinase (EC 2.7.4.16)	7	-22.12	64.00	79.50
Cofactors, Vitamins, Prosthetic Groups, Pigments	Folate and pterines	Pterin metabolism 3	Acetoacetyl-CoA synthetase (EC 6.2.1.16)	7	-77.71	70.09	180.00
Cofactors, Vitamins, Prosthetic Groups, Pigments	Folate and pterines	YgfZ	Ribose-phosphate pyrophosphokinase (EC 2.7.6.1)	7	-66.86	68.34	181.71
Cofactors, Vitamins, Prosthetic Groups, Pigments	Folate and pterines	YgfZ-Iron	Cytochrome c heme lyase subunit CcmF	7	-54.14	76.34	226.71
Amino Acids and Derivatives	Glutamine, glutamate, aspartate, asparagine; ammonia assimilation	Poly-gamma-glutamate biosynthesis	Gamma-glutamyltranspeptidase (EC 2.3.2.2)	7	-53.00	65.59	147.14
Cell Wall and Capsule	Gram-Negative cell wall components	LOS core oligosaccharide biosynthesis	ADP-heptose synthase (EC 2.7.-.-)	7	-32.14	64.99	105.71
Cell Wall and Capsule	Gram-Negative cell wall components	LOS core oligosaccharide biosynthesis	D-glycero-beta-D-manno-heptose 7-phosphate kinase	7	-32.14	64.99	105.71
Amino Acids and Derivatives	Histidine Metabolism	Histidine Biosynthesis	Histidinol-phosphate aminotransferase (EC 2.6.1.9)	7	-15.71	61.99	69.00
Fatty Acids, Lipids, and Isoprenoids	Isoprenoids	Isoprenoid Biosynthesis	4-hydroxy-3-methylbut-2-enyl diphosphate reductase (EC 1.17.1.2)	7	-57.57	72.66	149.00
Fatty Acids, Lipids, and Isoprenoids	Isoprenoids	polyprenyl synthesis	4-hydroxy-3-methylbut-2-enyl diphosphate reductase (EC 1.17.1.2)	7	-57.57	72.66	149.00
Amino Acids and Derivatives	Lysine, threonine, methionine, and cysteine	Lysine Biosynthesis DAP Pathway	Aspartokinase (EC 2.7.2.4)	7	-42.29	70.54	118.14
Amino Acids and Derivatives	Lysine, threonine, methionine, and cysteine	Threonine and Homoserine Biosynthesis	Aspartokinase (EC 2.7.2.4)	7	-42.29	70.54	118.14
Carbohydrates	Monosaccharides	Deoxyribose and Deoxynucleoside Catabolism	Deoxyribose-phosphate aldolase (EC 4.1.2.4)	7	-57.29	70.59	155.14
Cofactors, Vitamins, Prosthetic Groups, Pigments	NAD and NADP	NAD and NADP cofactor biosynthesis global	Quinolinate phosphoribosyltransferase [decarboxylating] (EC 2.4.2.19)	7	-38.88	68.97	117.00
Cofactors, Vitamins, Prosthetic Groups, Pigments	NAD and NADP	NAD regulation	Quinolinate phosphoribosyltransferase [decarboxylating] (EC 2.4.2.19)	7	-38.88	68.97	117.00
Sulfur Metabolism	Organic sulfur assimilation	Utilization of glutathione as a sulphur source	Gamma-glutamyltranspeptidase (EC 2.3.2.2)	7	-53.00	65.59	147.14
Stress Response	Oxidative stress	Glutathione: Biosynthesis and gamma-glutamyl cycle	Gamma-glutamyltranspeptidase (EC 2.3.2.2)	7	-53.00	65.59	147.14
Phages, Prophages, Transposable elements, Plasmids	Phages, Prophages	Phage replication	DNA primase (EC 2.7.7.-)	7	-39.88	68.03	112.50
Fatty Acids, Lipids, and Isoprenoids	Phospholipids	Glycerolipid and Glycerophospholipid Metabolism in Bacteria	Glycerol kinase (EC 2.7.1.30)	7	-55.14	73.79	146.71
Miscellaneous	Plant-Prokaryote DOE project	At3g50560	Gamma-glutamyltranspeptidase (EC 2.3.2.2)	7	-53.00	65.59	147.14
Miscellaneous	Plant-Prokaryote DOE project	COG0451	Undecaprenyl-diphosphatase (EC 3.6.1.27)	7	-32.71	69.49	100.14
Miscellaneous	Plant-Prokaryote DOE project	COG2302	Cell division protein FtsZ (EC 3.4.24.-)	7	-79.86	75.90	191.86
Miscellaneous	Plant-Prokaryote DOE project	Experimental-Ubiquinone BiosynthesisVDC	Ubiquinone biosynthesis monooxygenase UbiB	7	-54.86	61.36	157.86
Miscellaneous	Plant-Prokaryote DOE project	PROSC	Aspartokinase (EC 2.7.2.4)	7	-42.29	70.54	118.14
Clustering-based subsystems	Probably GTP or GMP signaling related	CBSS-176299.4.peg.1292	GTP-binding protein Era	7	-37.00	62.14	116.00
Clustering-based subsystems	Probably GTP or GMP signaling related	CBSS-176299.4.peg.1292	Signal peptidase I (EC 3.4.21.89)	7	-26.43	68.02	81.14
Membrane Transport	Protein and nucleoprotein secretion system, Type IV	pVir Plasmid of Campylobacter	DNA topoisomerase I (EC 5.99.1.2)	7	-54.57	72.57	143.29
Protein Metabolism	Protein biosynthesis	Ribosome SSU bacterial	SSU ribosomal protein S2p (SAe)	7	-57.86	70.49	150.43
Protein Metabolism	Protein biosynthesis	Translation elongation factor G family	Translation elongation factor G-related protein	7	-62.89	60.83	189.67
Protein Metabolism	Protein biosynthesis	Translation elongation factors bacterial	Translation elongation factor G-related protein	7	-62.89	60.83	189.67
Protein Metabolism	Protein biosynthesis	Translation termination factors bacterial	Methionine aminopeptidase (EC 3.4.11.18)	7	-49.71	66.83	133.57
Protein Metabolism	Protein biosynthesis	tRNA aminoacylation, Asp and Asn	Aspartyl-tRNA(Asn) synthetase (EC 6.1.1.23)	7	-67.43	67.99	167.29
Protein Metabolism	Protein biosynthesis	tRNA aminoacylation, Ser	Seryl-tRNA synthetase (EC 6.1.1.11)	7	-60.88	66.78	165.62
Protein Metabolism	Protein biosynthesis	Universal GTPases	GTP-binding protein EngA	7	-58.57	67.54	147.57
Protein Metabolism	Protein biosynthesis	Universal GTPases	GTP-binding protein Era	7	-37.00	62.14	116.00
Protein Metabolism	Protein degradation	Aminopeptidases (EC 3.4.11.-)	Cytosol aminopeptidase PepA (EC 3.4.11.1)	7	-47.00	66.47	132.71
Protein Metabolism	Protein degradation	Protein degradation	Aminopeptidase YpdF (MP-, MA-, MS-, AP-, NP- specific)	7	-32.90	65.98	97.80
Protein Metabolism	Protein processing and modification	Signal peptidase	Signal peptidase I (EC 3.4.21.89)	7	-26.43	68.02	81.14
Membrane Transport	Protein secretion system, Type II	General Secretion Pathway	General secretion pathway protein E	7	-40.86	67.10	121.43
Nucleosides and Nucleotides	Purines	De Novo Purine Biosynthesis	Phosphoribosylformylglycinamidine synthase, glutamine amidotransferase subunit (EC 6.3.5.3)	7	-45.50	68.52	119.50
Nucleosides and Nucleotides	Purines	De Novo Purine Biosynthesis	Phosphoribosylformylglycinamidine synthase, synthetase subunit (EC 6.3.5.3)	7	-50.00	72.75	130.43
Nucleosides and Nucleotides	Purines	De Novo Purine Biosynthesis	Ribose-phosphate pyrophosphokinase (EC 2.7.6.1)	7	-66.86	68.34	181.71
Nucleosides and Nucleotides	Purines	Purine conversions	Adenine phosphoribosyltransferase (EC 2.4.2.7)	7	-29.71	67.74	89.57
Nucleosides and Nucleotides	Purines	Purine Utilization	Xanthine/uracil/thiamine/ascorbate permease family protein	7	-33.57	62.07	118.57
Cofactors, Vitamins, Prosthetic Groups, Pigments	Quinone cofactors	Ubiquinone Biosynthesis	Ubiquinone biosynthesis monooxygenase UbiB	7	-54.86	61.36	157.86
Virulence, Disease and Defense	Resistance to antibiotics and toxic compounds	Copper homeostasis	Cytochrome c heme lyase subunit CcmF	7	-54.14	76.34	226.71
Clustering-based subsystems	Ribosome-related cluster	A Gammaproteobacteria Cluster Relating to Translation	Ribose-phosphate pyrophosphokinase (EC 2.7.6.1)	7	-66.86	68.34	181.71
RNA Metabolism	RNA processing and modification	Ribonuclease H	Ribonuclease HII (EC 3.1.26.4)	7	-29.29	65.99	98.71
RNA Metabolism	RNA processing and modification	RNA pseudouridine syntheses	tRNA pseudouridine synthase A (EC 4.2.1.70)	7	-18.38	67.55	63.50
RNA Metabolism	RNA processing and modification	tRNA modification Archaea	GTP-binding protein Era	7	-37.00	62.14	116.00
RNA Metabolism	RNA processing and modification	tRNA modification Archaea	tRNA pseudouridine synthase A (EC 4.2.1.70)	7	-18.38	67.55	63.50
RNA Metabolism	RNA processing and modification	tRNA modification Bacteria	tRNA pseudouridine synthase A (EC 4.2.1.70)	7	-18.38	67.55	63.50
RNA Metabolism	RNA processing and modification	tRNA modification yeast cytoplasmic	tRNA pseudouridine synthase A (EC 4.2.1.70)	7	-18.38	67.55	63.50
RNA Metabolism	RNA processing and modification	tRNA modification yeast mitochondrial	tRNA pseudouridine synthase A (EC 4.2.1.70)	7	-18.38	67.55	63.50
RNA Metabolism	RNA processing and modification	tRNA processing	tRNA pseudouridine synthase A (EC 4.2.1.70)	7	-18.38	67.55	63.50
Carbohydrates	Sugar alcohols	Glycerol and Glycerol-3-phosphate Uptake and Utilization	Glycerol kinase (EC 2.7.1.30)	7	-55.14	73.79	146.71
Cofactors, Vitamins, Prosthetic Groups, Pigments	Tetrapyrroles	Heme biosynthesis orphans	Radical SAM domain heme biosynthesis protein	7	-22.29	62.38	81.86
Clustering-based subsystems	Translation	CBSS-326442.4.peg.1852	Seryl-tRNA synthetase (EC 6.1.1.11)	7	-60.88	66.78	165.62
Clustering-based subsystems	-	Glycogen metabolism cluster	Glucose-1-phosphate adenylyltransferase (EC 2.7.7.27)	6	-69.78	84.39	151.67
Fatty Acids, Lipids, and Isoprenoids	Isoprenoids	Isoprenoid Biosynthesis	1-deoxy-D-xylulose 5-phosphate synthase (EC 2.2.1.7)	6	-104.00	84.75	211.78
Carbohydrates	Polysaccharides	Glycogen metabolism	Glucose-1-phosphate adenylyltransferase (EC 2.7.7.27)	6	-69.78	84.39	151.67
Cofactors, Vitamins, Prosthetic Groups, Pigments	Pyridoxine	Pyridoxin (Vitamin B6) Biosynthesis	1-deoxy-D-xylulose 5-phosphate synthase (EC 2.2.1.7)	6	-104.00	84.75	211.78
Carbohydrates	Central carbohydrate metabolism	Glycolate, glyoxylate interconversions	Glycolate dehydrogenase (EC 1.1.99.14), subunit GlcD	6	-55.33	73.06	140.00
Carbohydrates	CO2 fixation	Photorespiration (oxidative C2 cycle)	Glycolate dehydrogenase (EC 1.1.99.14), subunit GlcD	6	-55.33	73.06	140.00
Amino Acids and Derivatives	Lysine, threonine, methionine, and cysteine	Methionine Biosynthesis	5-methyltetrahydropteroyltriglutamate--homocysteine methyltransferase (EC 2.1.1.14)	6	-54.44	67.59	143.78
Clustering-based subsystems	-	CBSS-314269.3.peg.1840	Carbon monoxide dehydrogenase medium chain (EC 1.2.99.2)	6	-25.67	65.75	92.33
Respiration	Electron donating reactions	CO Dehydrogenase	Carbon monoxide dehydrogenase medium chain (EC 1.2.99.2)	6	-25.67	65.75	92.33
Amino Acids and Derivatives	Lysine, threonine, methionine, and cysteine	Methionine Biosynthesis	Archaeal S-adenosylmethionine synthetase (EC 2.5.1.6)	6	-47.88	69.66	132.12
Miscellaneous	Plant-Prokaryote DOE project	DMT transporter	Permease of the drug/metabolite transporter (DMT) superfamily	6	-40.88	77.95	106.75
Miscellaneous	Plant-Prokaryote DOE project	Scaffold proteins for [4Fe-4S] cluster assembly (MRP family)	Methionyl-tRNA synthetase (EC 6.1.1.10)	6	-50.78	66.37	132.44
Protein Metabolism	Protein biosynthesis	tRNA aminoacylation, Met	Methionyl-tRNA synthetase (EC 6.1.1.10)	6	-50.78	66.37	132.44
Protein Metabolism	Protein degradation	Omega peptidases (EC 3.4.19.-)	Acylamino-acid-releasing enzyme (EC 3.4.19.1)	6	-51.89	70.68	132.11
RNA Metabolism	RNA processing and modification	Queuosine-Archaeosine Biosynthesis	Permease of the drug/metabolite transporter (DMT) superfamily	6	-40.88	77.95	106.75
Clustering-based subsystems	-	CBSS-350688.3.peg.1509	Transcription termination protein NusA	6	-90.25	77.85	213.50
Clustering-based subsystems	-	NusA-TFII Cluster	Transcription termination protein NusA	6	-90.25	77.85	213.50
Phosphorus Metabolism	-	Phosphate metabolism	NAD(P) transhydrogenase alpha subunit (EC 1.6.1.2)	6	-46.38	72.32	128.62
Carbohydrates	-	Sugar utilization in Thermotogales	Transketolase (EC 2.2.1.1)	6	-85.57	80.64	194.00
Amino Acids and Derivatives	Arginine; urea cycle, polyamines	Polyamine Metabolism	Putrescine transport ATP-binding protein PotA (TC 3.A.1.11.1)	6	-49.71	69.29	138.57
Carbohydrates	Central carbohydrate metabolism	Pentose phosphate pathway	Transketolase (EC 2.2.1.1)	6	-85.57	80.64	194.00
Carbohydrates	CO2 fixation	Calvin-Benson cycle	Transketolase (EC 2.2.1.1)	6	-85.57	80.64	194.00
Cofactors, Vitamins, Prosthetic Groups, Pigments	NAD and NADP	NAD and NADP cofactor biosynthesis global	Nicotinamidase (EC 3.5.1.19)	6	-44.50	75.12	113.12
Cofactors, Vitamins, Prosthetic Groups, Pigments	NAD and NADP	NAD regulation	Nicotinamidase (EC 3.5.1.19)	6	-44.50	75.12	113.12
Stress Response	Oxidative stress	Redox-dependent regulation of nucleus processes	Nicotinamidase (EC 3.5.1.19)	6	-44.50	75.12	113.12
Miscellaneous	Plant-Prokaryote DOE project	Iojap	Nicotinamidase (EC 3.5.1.19)	6	-44.50	75.12	113.12
Miscellaneous	Plant-Prokaryote DOE project	Niacin-Choline transport and metabolism	Nicotinamidase (EC 3.5.1.19)	6	-44.50	75.12	113.12
Protein Metabolism	Protein biosynthesis	Ribosome LSU bacterial	LSU ribosomal protein L13p (L13Ae)	6	-49.17	70.84	123.83
Protein Metabolism	Protein folding	GroEL GroES	Heat shock protein 60 family co-chaperone GroES	6	-21.57	80.98	64.29
RNA Metabolism	Transcription	Transcription factors bacterial	Transcription termination protein NusA	6	-90.25	77.85	213.50
Clustering-based subsystems	-	Conserved gene cluster associated with Met-tRNA formyltransferase	Helicase PriA essential for oriC/DnaA-independent DNA replication	6	-52.25	68.91	148.12
Clustering-based subsystems	-	Glutaredoxin 3 containing cluster	Glycerol-3-phosphate dehydrogenase [NAD(P)+] (EC 1.1.1.94)	6	-43.38	68.71	128.00
Clustering-based subsystems	-	Glycogen metabolism cluster	4-alpha-glucanotransferase (amylomaltase) (EC 2.4.1.25)	6	-68.86	67.58	166.57
Clustering-based subsystems	-	Maltose utilization cluster	4-alpha-glucanotransferase (amylomaltase) (EC 2.4.1.25)	6	-68.86	67.58	166.57
DNA Metabolism	-	Restriction-Modification System	Type I restriction-modification system, specificity subunit S (EC 3.1.21.3)	6	-25.25	72.70	74.88
Clustering-based subsystems	-	RNA modification and chromosome partitioning cluster	tRNA uridine 5-carboxymethylaminomethyl modification enzyme GidA	6	-87.50	82.80	188.17
Cofactors, Vitamins, Prosthetic Groups, Pigments	-	Thiamin biosynthesis	Thiazole biosynthesis protein ThiG	6	-81.12	77.56	185.88
DNA Metabolism	-	Type I Restriction-Modification	Type I restriction-modification system, specificity subunit S (EC 3.1.21.3)	6	-25.25	72.70	74.88
Amino Acids and Derivatives	Alanine, serine, and glycine	Alanine biosynthesis	Cysteine desulfurase (EC 2.8.1.7), SufS subfamily	6	-88.50	66.16	226.62
Amino Acids and Derivatives	Branched-chain amino acids	Branched-Chain Amino Acid Biosynthesis	Threonine dehydratase (EC 4.3.1.19)	6	-21.50	64.77	82.25
Carbohydrates	Di- and oligosaccharides	Maltose and Maltodextrin Utilization	4-alpha-glucanotransferase (amylomaltase) (EC 2.4.1.25)	6	-68.86	67.58	166.57
DNA Metabolism	DNA repair	DNA repair, bacterial	Exonuclease SbcC	6	-13.00	73.44	51.86
DNA Metabolism	DNA repair	DNA repair, bacterial	RecA protein	6	-133.67	77.31	303.83
DNA Metabolism	DNA repair	DNA repair, bacterial RecFOR pathway	RecA protein	6	-133.67	77.31	303.83
DNA Metabolism	DNA repair	DNA repair, bacterial UmuCD system	RecA protein	6	-133.67	77.31	303.83
DNA Metabolism	DNA replication	DNA-replication	Helicase PriA essential for oriC/DnaA-independent DNA replication	6	-52.25	68.91	148.12
DNA Metabolism	DNA replication	DNA-replication	RecA protein	6	-133.67	77.31	303.83
Cofactors, Vitamins, Prosthetic Groups, Pigments	Folate and pterines	YgfZ	Cysteine desulfurase (EC 2.8.1.7), SufS subfamily	6	-88.50	66.16	226.62
Cofactors, Vitamins, Prosthetic Groups, Pigments	Folate and pterines	YgfZ	Phosphoribosylformylglycinamidine cyclo-ligase (EC 6.3.3.1)	6	-55.57	73.10	139.43
Sulfur Metabolism	Inorganic sulfur assimilation	Inorganic Sulfur Assimilation	4Fe-4S ferredoxin, iron-sulfur binding	6	-43.14	77.00	101.43
Amino Acids and Derivatives	Lysine, threonine, methionine, and cysteine	Threonine degradation	Threonine dehydratase (EC 4.3.1.19)	6	-21.50	64.77	82.25
Phages, Prophages, Transposable elements, Plasmids	Phages, Prophages	r1t-like streptococcal phages	Phage protein	6	-93.25	77.64	198.38
Fatty Acids, Lipids, and Isoprenoids	Phospholipids	Glycerolipid and Glycerophospholipid Metabolism in Bacteria	Glycerol-3-phosphate dehydrogenase [NAD(P)+] (EC 1.1.1.94)	6	-43.38	68.71	128.00
Miscellaneous	Plant-Prokaryote DOE project	At5g37530	Cysteine desulfurase (EC 2.8.1.7), SufS subfamily	6	-88.50	66.16	226.62
Miscellaneous	Plant-Prokaryote DOE project	COG2363	Cysteine desulfurase (EC 2.8.1.7), SufS subfamily	6	-88.50	66.16	226.62
Miscellaneous	Plant-Prokaryote DOE project	COG2363	Thiazole biosynthesis protein ThiG	6	-81.12	77.56	185.88
Miscellaneous	Plant-Prokaryote DOE project	Competence or DNA damage-inducible protein CinA and related protein families	RecA protein	6	-133.67	77.31	303.83
Miscellaneous	Plant-Prokaryote DOE project	Iron-sulfur cluster assembly	Cysteine desulfurase (EC 2.8.1.7), SufS subfamily	6	-88.50	66.16	226.62
Carbohydrates	Polysaccharides	Glycogen metabolism	4-alpha-glucanotransferase (amylomaltase) (EC 2.4.1.25)	6	-68.86	67.58	166.57
Nucleosides and Nucleotides	Purines	De Novo Purine Biosynthesis	Phosphoribosylformylglycinamidine cyclo-ligase (EC 6.3.3.1)	6	-55.57	73.10	139.43
RNA Metabolism	RNA processing and modification	mnm5U34 biosynthesis bacteria	Cysteine desulfurase (EC 2.8.1.7), SufS subfamily	6	-88.50	66.16	226.62
RNA Metabolism	RNA processing and modification	mnm5U34 biosynthesis bacteria	tRNA uridine 5-carboxymethylaminomethyl modification enzyme GidA	6	-87.50	82.80	188.17
RNA Metabolism	RNA processing and modification	RNA processing and degradation, bacterial	3'-to-5' exoribonuclease RNase R	6	-74.71	73.72	176.29
RNA Metabolism	RNA processing and modification	tRNA modification Archaea	Cysteine desulfurase (EC 2.8.1.7), SufS subfamily	6	-88.50	66.16	226.62
RNA Metabolism	RNA processing and modification	tRNA modification Bacteria	Cysteine desulfurase (EC 2.8.1.7), SufS subfamily	6	-88.50	66.16	226.62
RNA Metabolism	RNA processing and modification	tRNA modification Bacteria	tRNA uridine 5-carboxymethylaminomethyl modification enzyme GidA	6	-87.50	82.80	188.17
RNA Metabolism	RNA processing and modification	tRNA modification yeast mitochondrial	tRNA uridine 5-carboxymethylaminomethyl modification enzyme GidA	6	-87.50	82.80	188.17
RNA Metabolism	RNA processing and modification	tRNAmodification position 34	tRNA uridine 5-carboxymethylaminomethyl modification enzyme GidA	6	-87.50	82.80	188.17
Carbohydrates	Sugar alcohols	Glycerol and Glycerol-3-phosphate Uptake and Utilization	Glycerol-3-phosphate dehydrogenase [NAD(P)+] (EC 1.1.1.94)	6	-43.38	68.71	128.00
Clustering-based subsystems	Two related proteases	CBSS-257314.1.peg.676	RecA protein	6	-133.67	77.31	303.83
Clustering-based subsystems	-	Bacterial Cell Division	Cell division protein FtsA	6	-49.83	65.26	139.00
Clustering-based subsystems	-	Bacterial Cell Division	Cell division protein FtsX	6	-20.33	69.05	71.17
Clustering-based subsystems	-	Bacterial Cell Division	Cytoplasmic axial filament protein CafA and Ribonuclease G (EC 3.1.4.-)	6	-41.33	69.16	119.50
Motility and Chemotaxis	-	Bacterial Chemotaxis	Maltose/maltodextrin ABC transporter, substrate binding periplasmic protein MalE	6	-89.00	70.29	199.57
Virulence, Disease and Defense	-	Bacterial cyanide production and tolerance mechanisms	Carbonic anhydrase (EC 4.2.1.1)	6	-33.00	67.31	101.67
Cell Division and Cell Cycle	-	Bacterial Cytoskeleton	Cell division protein FtsA	6	-49.83	65.26	139.00
Clustering-based subsystems	-	Bacterial RNA-metabolizing Zn-dependent hydrolases	Trk system potassium uptake protein TrkA	6	-27.00	61.84	91.33
Clustering-based subsystems	-	CBSS-211586.1.peg.3133	Protein-L-isoaspartate O-methyltransferase (EC 2.1.1.77)	6	-40.00	66.33	124.33
Clustering-based subsystems	-	CBSS-224911.1.peg.435	Carboxyl-terminal protease (EC 3.4.21.102)	6	-22.50	64.94	84.33
Clustering-based subsystems	-	CBSS-320372.3.peg.6046	Aspartate carbamoyltransferase (EC 2.1.3.2)	6	-39.83	68.52	119.33
Clustering-based subsystems	-	CBSS-56780.10.peg.1536	Magnesium and cobalt efflux protein CorC	6	-12.00	65.03	51.17
Clustering-based subsystems	-	Cell division-ribosomal stress proteins cluster	SSU ribosomal protein S1p	6	-129.57	72.11	298.71
Clustering-based subsystems	-	Conserved gene cluster associated with Met-tRNA formyltransferase	Methionyl-tRNA formyltransferase (EC 2.1.2.9)	6	-47.50	64.49	139.17
Clustering-based subsystems	-	Conserved gene cluster associated with Met-tRNA formyltransferase	Rossmann fold nucleotide-binding protein Smf possibly involved in DNA uptake	6	-19.67	61.67	82.00
Clustering-based subsystems	-	Conserved gene cluster associated with Met-tRNA formyltransferase	Trk system potassium uptake protein TrkA	6	-27.00	61.84	91.33
Nitrogen Metabolism	-	Cyanate hydrolysis	Carbonic anhydrase (EC 4.2.1.1)	6	-33.00	67.31	101.67
Stress Response	-	Hfl operon	GTP-binding protein HflX	6	-61.67	70.55	161.50
Phosphorus Metabolism	-	High affinity phosphate transporter and control of PHO regulon	Phosphate regulon sensor protein PhoR (SphS) (EC 2.7.13.3)	6	-15.14	64.76	63.14
Phosphorus Metabolism	-	High affinity phosphate transporter and control of PHO regulon	Phosphate transport system permease protein PstA (TC 3.A.1.7.1)	6	-62.17	67.36	170.00
Cell Division and Cell Cycle	-	Macromolecular synthesis operon	Carbamoyl-phosphate synthase small chain (EC 6.3.5.5)	6	-34.67	69.88	98.67
Nitrogen Metabolism	-	Nitric oxide synthase	putative cytochrome P450 hydroxylase	6	-32.50	64.56	107.67
Phosphorus Metabolism	-	P uptake (cyanobacteria)	Phosphate regulon sensor protein PhoR (SphS) (EC 2.7.13.3)	6	-15.14	64.76	63.14
Phosphorus Metabolism	-	P uptake (cyanobacteria)	Phosphate transport system permease protein PstA (TC 3.A.1.7.1)	6	-62.17	67.36	170.00
Cell Wall and Capsule	-	Peptidoglycan Biosynthesis	Phospho-N-acetylmuramoyl-pentapeptide-transferase (EC 2.7.8.13)	6	-46.33	65.25	135.17
Cell Wall and Capsule	-	Peptidoglycan Biosynthesis	UDP-N-acetylmuramate--alanine ligase (EC 6.3.2.8)	6	-62.83	66.93	168.67
Cell Wall and Capsule	-	Peptidoglycan biosynthesis--gjo	UDP-N-acetylmuramate--alanine ligase (EC 6.3.2.8)	6	-62.83	66.93	168.67
Phosphorus Metabolism	-	Phosphate metabolism	Phosphate regulon sensor protein PhoR (SphS) (EC 2.7.13.3)	6	-15.14	64.76	63.14
Phosphorus Metabolism	-	Phosphate metabolism	Phosphate transport system permease protein PstA (TC 3.A.1.7.1)	6	-62.17	67.36	170.00
Potassium metabolism	-	Potassium homeostasis	Trk system potassium uptake protein TrkA	6	-27.00	61.84	91.33
Carbohydrates	-	Sugar utilization in Thermotogales	D-glycerate 2-kinase (EC 2.7.1.-)	6	-22.67	68.79	80.33
Carbohydrates	-	Sugar utilization in Thermotogales	Glycerol-3-phosphate ABC transporter, periplasmic glycerol-3-phosphate-binding protein (TC 3.A.1.1.3)	6	-49.00	73.46	120.71
Carbohydrates	-	Sugar utilization in Thermotogales	Ribokinase (EC 2.7.1.15)	6	-34.50	66.10	111.00
Cofactors, Vitamins, Prosthetic Groups, Pigments	-	Thiamin biosynthesis	Sulfur carrier protein adenylyltransferase ThiF	6	-52.33	71.15	128.33
Membrane Transport	-	Ton and Tol transport systems	Protein-L-isoaspartate O-methyltransferase (EC 2.1.1.77)	6	-40.00	66.33	124.33
Clustering-based subsystems	-	tRNA-methylthiotransferase containing cluster	Magnesium and cobalt efflux protein CorC	6	-12.00	65.03	51.17
Cell Wall and Capsule	-	UDP-N-acetylmuramate from Fructose-6-phosphate Biosynthesis	Phosphoglucosamine mutase (EC 5.4.2.10)	6	-35.57	67.77	109.43
Miscellaneous	-	YbbK	Putative membrane-bound ClpP-class protease associated with aq_911	6	-30.71	69.94	93.29
Regulation and Cell signaling	-	Zinc regulated enzymes	Carbonic anhydrase (EC 4.2.1.1)	6	-33.00	67.31	101.67
Amino Acids and Derivatives	Alanine, serine, and glycine	Glycine and Serine Utilization	Glycine cleavage system H protein	6	-29.38	60.59	96.62
Amino Acids and Derivatives	Alanine, serine, and glycine	Glycine cleavage system	Glycine cleavage system H protein	6	-29.38	60.59	96.62
Metabolism of Aromatic Compounds	Anaerobic degradation of aromatic compounds	Anaerobic benzoate metabolism	Glutaryl-CoA dehydrogenase (EC 1.3.99.7)	6	-64.33	68.20	171.33
Respiration	ATP synthases	F0F1-type ATP synthase	ATP synthase alpha chain (EC 3.6.3.14)	6	-69.50	79.21	163.17
Clustering-based subsystems	Biosynthesis of galactoglycans and related lipopolysacharides	CBSS-376686.6.peg.291	glycosyl transferase, family 2	6	-27.83	66.28	88.83
Amino Acids and Derivatives	Branched-chain amino acids	Branched-Chain Amino Acid Biosynthesis	Ketol-acid reductoisomerase (EC 1.1.1.86)	6	-64.00	75.59	158.83
Cell Wall and Capsule	Capsular and extracellular polysacchrides	Exopolysaccharide Biosynthesis	Glycosyl transferase, group 2 family protein	6	-28.00	64.17	92.67
Cell Wall and Capsule	Capsular and extracellular polysacchrides	Sialic Acid Metabolism	Phosphoglucosamine mutase (EC 5.4.2.10)	6	-35.57	67.77	109.43
Clustering-based subsystems	Cell Division	Cell Division Cluster	Cell division protein FtsA	6	-49.83	65.26	139.00
Cell Wall and Capsule	Cell wall of Mycobacteria	mycolic acid synthesis	Acyl carrier protein	6	-23.67	79.98	70.17
Carbohydrates	Central carbohydrate metabolism	Dehydrogenase complexes	Pyruvate dehydrogenase E1 component beta subunit (EC 1.2.4.1)	6	-62.83	62.09	179.33
Carbohydrates	Central carbohydrate metabolism	Entner-Doudoroff Pathway	D-glycerate 2-kinase (EC 2.7.1.-)	6	-22.67	68.79	80.33
Carbohydrates	Central carbohydrate metabolism	Entner-Doudoroff Pathway	NAD-dependent glyceraldehyde-3-phosphate dehydrogenase (EC 1.2.1.12)	6	-72.00	67.85	192.83
Carbohydrates	Central carbohydrate metabolism	Glycolysis and Gluconeogenesis	NAD-dependent glyceraldehyde-3-phosphate dehydrogenase (EC 1.2.1.12)	6	-72.00	67.85	192.83
Carbohydrates	Central carbohydrate metabolism	Pyruvate Alanine Serine Interconversions	L-alanine:glyoxylate aminotransferase (EC 2.6.1.44)	6	-35.43	61.66	117.14
Carbohydrates	Central carbohydrate metabolism	Pyruvate metabolism I: anaplerotic reactions, PEP	NADP-dependent malic enzyme (EC 1.1.1.40)	6	-78.33	69.34	200.17
Carbohydrates	Central carbohydrate metabolism	Pyruvate metabolism II: acetyl-CoA, acetogenesis from pyruvate	Pyruvate dehydrogenase E1 component beta subunit (EC 1.2.4.1)	6	-62.83	62.09	179.33
Clustering-based subsystems	Clustering-based subsystems	CBSS-292415.3.peg.2341	Rhodanese-related sulfurtransferase	6	-21.00	66.29	69.67
Carbohydrates	CO2 fixation	Calvin-Benson cycle	NAD-dependent glyceraldehyde-3-phosphate dehydrogenase (EC 1.2.1.12)	6	-72.00	67.85	192.83
Carbohydrates	CO2 fixation	Carboxysome	Carbonic anhydrase (EC 4.2.1.1)	6	-33.00	67.31	101.67
Carbohydrates	CO2 fixation	Photorespiration (oxidative C2 cycle)	Glycine cleavage system H protein	6	-29.38	60.59	96.62
Carbohydrates	CO2 fixation	Photorespiration (oxidative C2 cycle)	L-alanine:glyoxylate aminotransferase (EC 2.6.1.44)	6	-35.43	61.66	117.14
Carbohydrates	CO2 fixation	Photorespiration (oxidative C2 cycle)	Serine--glyoxylate aminotransferase (EC 2.6.1.45)	6	-36.50	64.05	115.00
Cofactors, Vitamins, Prosthetic Groups, Pigments	Coenzyme A	Coenzyme A Biosynthesis	Ketol-acid reductoisomerase (EC 1.1.1.86)	6	-64.00	75.59	158.83
Clustering-based subsystems	Cytochrome biogenesis	CBSS-196164.1.peg.1690	ABC-type multidrug transport system, permease component	6	-22.33	62.85	83.33
Carbohydrates	Di- and oligosaccharides	Maltose and Maltodextrin Utilization	Maltose/maltodextrin ABC transporter, substrate binding periplasmic protein MalE	6	-89.00	70.29	199.57
DNA Metabolism	DNA repair	DNA repair, bacterial	DNA repair protein RecN	6	-15.83	62.85	67.67
DNA Metabolism	DNA repair	DNA repair, bacterial	Endonuclease IV (EC 3.1.21.2)	6	-13.00	65.91	56.00
DNA Metabolism	DNA repair	DNA repair, bacterial	SOS-response repressor and protease LexA (EC 3.4.21.88)	6	-11.33	60.85	56.17
DNA Metabolism	DNA repair	DNA repair, bacterial MutL-MutS system	DNA mismatch repair protein MutL	6	-33.33	63.13	114.00
DNA Metabolism	DNA repair	DNA repair, bacterial UmuCD system	SOS-response repressor and protease LexA (EC 3.4.21.88)	6	-11.33	60.85	56.17
DNA Metabolism	DNA replication	DNA-replication	DNA repair protein RecN	6	-15.83	62.85	67.67
Respiration	Electron accepting reactions	Anaerobic respiratory reductases	Anaerobic dehydrogenases, typically selenocysteine-containing	6	-48.25	65.42	136.88
Clustering-based subsystems	Fatty acid metabolic cluster	COG1399	3-oxoacyl-[acyl-carrier-protein] synthase, KASIII (EC 2.3.1.41)	6	-64.00	69.09	156.33
Clustering-based subsystems	Fatty acid metabolic cluster	COG1399	Acyl carrier protein	6	-23.67	79.98	70.17
Fatty Acids, Lipids, and Isoprenoids	Fatty acids	Fatty Acid Biosynthesis FASII	3-oxoacyl-[acyl-carrier-protein] synthase, KASIII (EC 2.3.1.41)	6	-64.00	69.09	156.33
Fatty Acids, Lipids, and Isoprenoids	Fatty acids	Fatty Acid Biosynthesis FASII	Acyl carrier protein	6	-23.67	79.98	70.17
Motility and Chemotaxis	Flagellar motility in Prokaryota	Flagellar motility	Flagellum-specific ATP synthase FliI	6	-68.17	67.71	184.17
Motility and Chemotaxis	Flagellar motility in Prokaryota	Flagellum	Flagellum-specific ATP synthase FliI	6	-68.17	67.71	184.17
Cofactors, Vitamins, Prosthetic Groups, Pigments	Folate and pterines	Molybdenum cofactor biosynthesis	Molybdopterin biosynthesis protein MoeA	6	-27.57	69.44	83.57
Cofactors, Vitamins, Prosthetic Groups, Pigments	Folate and pterines	YgfZ	Aspartate carbamoyltransferase (EC 2.1.3.2)	6	-39.83	68.52	119.33
Cofactors, Vitamins, Prosthetic Groups, Pigments	Folate and pterines	YgfZ	Rhodanese-related sulfurtransferase	6	-21.00	66.29	69.67
Cofactors, Vitamins, Prosthetic Groups, Pigments	Folate and pterines	YgfZ	Twin-arginine translocation protein TatA	6	-10.83	68.86	45.50
Cell Wall and Capsule	Gram-Negative cell wall components	KDO2-Lipid A biosynthesis	Acyl-[acyl-carrier-protein]--UDP-N-acetylglucosamine O-acyltransferase (EC 2.3.1.129)	6	-43.29	61.81	140.71
Amino Acids and Derivatives	Histidine Metabolism	Histidine Degradation	Urocanate hydratase (EC 4.2.1.49)	6	-121.67	73.58	283.67
Clustering-based subsystems	Isoprenoid/cell wall biosynthesis: PREDICTED UNDECAPRENYL DIPHOSPHATE PHOSPHATASE	CBSS-83331.1.peg.3039	1-hydroxy-2-methyl-2-(E)-butenyl 4-diphosphate synthase (EC 1.17.7.1)	6	-97.50	75.67	236.00
Fatty Acids, Lipids, and Isoprenoids	Isoprenoids	Isoprenoid Biosynthesis	1-hydroxy-2-methyl-2-(E)-butenyl 4-diphosphate synthase (EC 1.17.7.1)	6	-97.50	75.67	236.00
Fatty Acids, Lipids, and Isoprenoids	Isoprenoids	Isoprenoid Biosynthesis	4-diphosphocytidyl-2-C-methyl-D-erythritol kinase (EC 2.7.1.148)	6	-21.00	62.01	83.67
Fatty Acids, Lipids, and Isoprenoids	Isoprenoids	polyprenyl synthesis	4-diphosphocytidyl-2-C-methyl-D-erythritol kinase (EC 2.7.1.148)	6	-21.00	62.01	83.67
Amino Acids and Derivatives	Lysine, threonine, methionine, and cysteine	Cysteine Biosynthesis	Cysteine synthase (EC 2.5.1.47)	6	-61.43	72.02	152.00
Amino Acids and Derivatives	Lysine, threonine, methionine, and cysteine	Lysine Biosynthesis DAP Pathway	Dihydrodipicolinate synthase (EC 4.2.1.52)	6	-42.00	61.50	132.83
Amino Acids and Derivatives	Lysine, threonine, methionine, and cysteine	Methionine Biosynthesis	Cysteine synthase (EC 2.5.1.47)	6	-61.43	72.02	152.00
Amino Acids and Derivatives	Lysine, threonine, methionine, and cysteine	Methionine Salvage	5'-methylthioadenosine phosphorylase (EC 2.4.2.28)	6	-55.83	70.40	144.83
Carbohydrates	Monosaccharides	Deoxyribose and Deoxynucleoside Catabolism	Ribokinase (EC 2.7.1.15)	6	-34.50	66.10	111.00
Carbohydrates	Monosaccharides	D-galactarate, D-glucarate and D-glycerate catabolism	D-glycerate 2-kinase (EC 2.7.1.-)	6	-22.67	68.79	80.33
Carbohydrates	Monosaccharides	D-ribose utilization	Ribokinase (EC 2.7.1.15)	6	-34.50	66.10	111.00
Carbohydrates	One-carbon Metabolism	Serine-glyoxylate cycle	Serine--glyoxylate aminotransferase (EC 2.6.1.45)	6	-36.50	64.05	115.00
Carbohydrates	One-carbon Metabolism	Serine-glyoxylate cycle	Serine--pyruvate aminotransferase (EC 2.6.1.51)	6	-35.43	61.66	117.14
Carbohydrates	Organic acids	Glycerate metabolism	D-glycerate 2-kinase (EC 2.7.1.-)	6	-22.67	68.79	80.33
Carbohydrates	Organic acids	Glycerate metabolism	Serine--glyoxylate aminotransferase (EC 2.6.1.45)	6	-36.50	64.05	115.00
Stress Response	Oxidative stress	Redox-dependent regulation of nucleus processes	NAD-dependent glyceraldehyde-3-phosphate dehydrogenase (EC 1.2.1.12)	6	-72.00	67.85	192.83
Phages, Prophages, Transposable elements, Plasmids	Pathogenicity islands	Staphylococcal pathogenicity islands SaPI	GMP synthase [glutamine-hydrolyzing] (EC 6.3.5.2)	6	-70.83	68.91	187.33
Clustering-based subsystems	Phosphate metabolism	PhoR-PhoB two-component regulatory system	Phosphate regulon sensor protein PhoR (SphS) (EC 2.7.13.3)	6	-15.14	64.76	63.14
Fatty Acids, Lipids, and Isoprenoids	Phospholipids	Glycerolipid and Glycerophospholipid Metabolism in Bacteria	Acyl carrier protein	6	-23.67	79.98	70.17
Miscellaneous	Plant-Prokaryote DOE project	COG0523	Ubiquinone/menaquinone biosynthesis methyltransferase UbiE (EC 2.1.1.-)	6	-33.50	69.26	95.83
Miscellaneous	Plant-Prokaryote DOE project	COG1836	1-hydroxy-2-methyl-2-(E)-butenyl 4-diphosphate synthase (EC 1.17.7.1)	6	-97.50	75.67	236.00
Miscellaneous	Plant-Prokaryote DOE project	COG2302	Cell division protein FtsA	6	-49.83	65.26	139.00
Miscellaneous	Plant-Prokaryote DOE project	COG3533	sugar ABC transporter, permease protein	6	-32.71	65.06	106.43
Miscellaneous	Plant-Prokaryote DOE project	Experimental - Histidine Degradation	Urocanate hydratase (EC 4.2.1.49)	6	-121.67	73.58	283.67
Miscellaneous	Plant-Prokaryote DOE project	Experimental-Ubiquinone BiosynthesisVDC	Ubiquinone/menaquinone biosynthesis methyltransferase UbiE (EC 2.1.1.-)	6	-33.50	69.26	95.83
Miscellaneous	Plant-Prokaryote DOE project	Iojap	tRNA delta(2)-isopentenylpyrophosphate transferase (EC 2.5.1.8)	6	-26.67	60.48	99.50
Miscellaneous	Plant-Prokaryote DOE project	Iron-sulfur cluster assembly	Scaffold protein for [4Fe-4S] cluster assembly ApbC, MRP-like	6	-40.62	66.44	119.50
Miscellaneous	Plant-Prokaryote DOE project	Omega-amidase	5'-methylthioadenosine phosphorylase (EC 2.4.2.28)	6	-55.83	70.40	144.83
Miscellaneous	Plant-Prokaryote DOE project	Scaffold proteins for [4Fe-4S] cluster assembly (MRP family)	Scaffold protein for [4Fe-4S] cluster assembly ApbC, MRP-like	6	-40.62	66.44	119.50
Miscellaneous	Plant-Prokaryote DOE project	YrdC-YciO-Sua5 protein family	Rossmann fold nucleotide-binding protein Smf possibly involved in DNA uptake	6	-19.67	61.67	82.00
Carbohydrates	Polysaccharides	Alpha-Amylase locus in Streptocococcus	Maltose/maltodextrin ABC transporter, substrate binding periplasmic protein MalE	6	-89.00	70.29	199.57
Clustering-based subsystems	Probably Pyrimidine biosynthesis-related	CBSS-306254.1.peg.1508	Carbamoyl-phosphate synthase small chain (EC 6.3.5.5)	6	-34.67	69.88	98.67
Protein Metabolism	Protein biosynthesis	Ribosome SSU bacterial	SSU ribosomal protein S1p	6	-129.57	72.11	298.71
Protein Metabolism	Protein biosynthesis	Translation initiation factors bacterial	Methionyl-tRNA formyltransferase (EC 2.1.2.9)	6	-47.50	64.49	139.17
Protein Metabolism	Protein biosynthesis	Universal GTPases	GTP-binding protein HflX	6	-61.67	70.55	161.50
Clustering-based subsystems	Protein export?	CBSS-393121.3.peg.2760	Cell division protein FtsX	6	-20.33	69.05	71.17
Membrane Transport	Protein secretion system, Type II	Predicted secretion system W clustering with cell division proteins	Carboxyl-terminal protease (EC 3.4.21.102)	6	-22.50	64.94	84.33
Membrane Transport	Protein secretion system, Type II	Predicted secretion system W clustering with cell division proteins	Cell division protein FtsX	6	-20.33	69.05	71.17
Membrane Transport	Protein translocation across cytoplasmic membrane	Twin-arginine translocation system	Twin-arginine translocation protein TatA	6	-10.83	68.86	45.50
Clustering-based subsystems	proteosome related	Cluster-based Subsystem Grouping Hypotheticals - perhaps Proteosome Related	Twin-arginine translocation protein TatA	6	-10.83	68.86	45.50
Nucleosides and Nucleotides	Purines	Purine conversions	GMP synthase [glutamine-hydrolyzing] (EC 6.3.5.2)	6	-70.83	68.91	187.33
Cofactors, Vitamins, Prosthetic Groups, Pigments	Pyridoxine	Pyridoxin (Vitamin B6) Biosynthesis	NAD-dependent glyceraldehyde-3-phosphate dehydrogenase (EC 1.2.1.12)	6	-72.00	67.85	192.83
Nucleosides and Nucleotides	Pyrimidines	De Novo Pyrimidine Synthesis	Aspartate carbamoyltransferase (EC 2.1.3.2)	6	-39.83	68.52	119.33
Nucleosides and Nucleotides	Pyrimidines	De Novo Pyrimidine Synthesis	Carbamoyl-phosphate synthase small chain (EC 6.3.5.5)	6	-34.67	69.88	98.67
Cofactors, Vitamins, Prosthetic Groups, Pigments	Quinone cofactors	Menaquinone and Phylloquinone Biosynthesis	Ubiquinone/menaquinone biosynthesis methyltransferase UbiE (EC 2.1.1.-)	6	-33.50	69.26	95.83
Cofactors, Vitamins, Prosthetic Groups, Pigments	Quinone cofactors	Menaquinone Biosynthesis via Futalosine -- gjo	Ubiquinone/menaquinone biosynthesis methyltransferase UbiE (EC 2.1.1.-)	6	-33.50	69.26	95.83
Cofactors, Vitamins, Prosthetic Groups, Pigments	Quinone cofactors	Ubiquinone Biosynthesis	Ubiquinone/menaquinone biosynthesis methyltransferase UbiE (EC 2.1.1.-)	6	-33.50	69.26	95.83
Virulence, Disease and Defense	Resistance to antibiotics and toxic compounds	Copper homeostasis: copper tolerance	Magnesium and cobalt efflux protein CorC	6	-12.00	65.03	51.17
Clustering-based subsystems	Ribosome-related cluster	A Gammaproteobacteria Cluster Relating to Translation	4-diphosphocytidyl-2-C-methyl-D-erythritol kinase (EC 2.7.1.148)	6	-21.00	62.01	83.67
RNA Metabolism	RNA processing and modification	Queuosine-Archaeosine Biosynthesis	Putative preQ0 transporter	6	-22.86	74.08	70.29
RNA Metabolism	RNA processing and modification	RNA processing and degradation, bacterial	Cytoplasmic axial filament protein CafA and Ribonuclease G (EC 3.1.4.-)	6	-41.33	69.16	119.50
RNA Metabolism	RNA processing and modification	tRNA modification Archaea	Protein-L-isoaspartate O-methyltransferase (EC 2.1.1.77)	6	-40.00	66.33	124.33
RNA Metabolism	RNA processing and modification	tRNA modification Bacteria	tRNA delta(2)-isopentenylpyrophosphate transferase (EC 2.5.1.8)	6	-26.67	60.48	99.50
RNA Metabolism	RNA processing and modification	tRNA modification yeast cytoplasmic	tRNA delta(2)-isopentenylpyrophosphate transferase (EC 2.5.1.8)	6	-26.67	60.48	99.50
RNA Metabolism	RNA processing and modification	tRNA modification yeast mitochondrial	tRNA delta(2)-isopentenylpyrophosphate transferase (EC 2.5.1.8)	6	-26.67	60.48	99.50
RNA Metabolism	RNA processing and modification	tRNA processing	tRNA delta(2)-isopentenylpyrophosphate transferase (EC 2.5.1.8)	6	-26.67	60.48	99.50
Carbohydrates	Sugar alcohols	Glycerol and Glycerol-3-phosphate Uptake and Utilization	Glycerol-3-phosphate ABC transporter, periplasmic glycerol-3-phosphate-binding protein (TC 3.A.1.1.3)	6	-49.00	73.46	120.71
Clustering-based subsystems	TldD cluster	CBSS-354.1.peg.2917	Cytoplasmic axial filament protein CafA and Ribonuclease G (EC 3.1.4.-)	6	-41.33	69.16	119.50
Clustering-based subsystems	tRNA sulfuration	CBSS-89187.3.peg.2957	Methionyl-tRNA formyltransferase (EC 2.1.2.9)	6	-47.50	64.49	139.17
DNA Metabolism	-	Restriction-Modification System	Type I restriction-modification system, DNA-methyltransferase subunit M (EC 2.1.1.72)	5	-91.33	77.50	198.11
DNA Metabolism	-	Type I Restriction-Modification	Type I restriction-modification system, DNA-methyltransferase subunit M (EC 2.1.1.72)	5	-91.33	77.50	198.11
Respiration	ATP synthases	V-Type ATP synthase	V-type ATP synthase subunit B (EC 3.6.3.14)	5	-102.43	85.71	208.86
Carbohydrates	Central carbohydrate metabolism	Glycolysis and Gluconeogenesis, including Archaeal enzymes	Fructose-1,6-bisphosphatase, type V, archaeal (EC 3.1.3.11)	5	-74.40	77.23	166.00
Carbohydrates	CO2 fixation	Calvin-Benson cycle	Fructose-1,6-bisphosphatase, type V, archaeal (EC 3.1.3.11)	5	-74.40	77.23	166.00
Miscellaneous	Plant-Prokaryote DOE project	At1g33290 At1g73170 At3g10420	Hypothetical protein, contains AAA+ NTPase domain and putative R3H ssDNA-binding domain	5	-74.33	77.49	170.89
Respiration	-	Biogenesis of cytochrome c oxidases	Heme O synthase, protoheme IX farnesyltransferase (EC 2.5.1.-) COX10-CtaB	5	-57.89	69.82	147.78
Clustering-based subsystems	-	CBSS-316057.3.peg.563	Heme O synthase, protoheme IX farnesyltransferase (EC 2.5.1.-) COX10-CtaB	5	-57.89	69.82	147.78
Clustering-based subsystems	-	Conserved gene cluster associated with Met-tRNA formyltransferase	tRNA:m(5)U-54 MTase gid	5	-57.00	71.50	158.00
Clustering-based subsystems	Cytochrome biogenesis	CBSS-196164.1.peg.1690	Heme O synthase, protoheme IX farnesyltransferase (EC 2.5.1.-) COX10-CtaB	5	-57.89	69.82	147.78
Clustering-based subsystems	Cytochrome biogenesis	CBSS-196164.1.peg.1690	Iron-sulfur cluster assembly ATPase protein SufC	5	-70.86	78.27	155.86
Cofactors, Vitamins, Prosthetic Groups, Pigments	Folate and pterines	YgfZ	Iron-sulfur cluster assembly ATPase protein SufC	5	-70.86	78.27	155.86
Cofactors, Vitamins, Prosthetic Groups, Pigments	Folate and pterines	YgfZ-Iron	Heme O synthase, protoheme IX farnesyltransferase (EC 2.5.1.-) COX10-CtaB	5	-57.89	69.82	147.78
Amino Acids and Derivatives	Lysine, threonine, methionine, and cysteine	Methionine Biosynthesis	O-acetylhomoserine sulfhydrylase (EC 2.5.1.49)	5	-77.50	82.67	168.75
Amino Acids and Derivatives	Lysine, threonine, methionine, and cysteine	Methionine Biosynthesis	O-succinylhomoserine sulfhydrylase (EC 2.5.1.48)	5	-77.50	82.67	168.75
Miscellaneous	Plant-Prokaryote DOE project	Iron-sulfur cluster assembly	Iron-sulfur cluster assembly ATPase protein SufC	5	-70.86	78.27	155.86
Cofactors, Vitamins, Prosthetic Groups, Pigments	Riboflavin, FMN, FAD	Riboflavin, FMN and FAD metabolism	6,7-dimethyl-8-ribityllumazine synthase (EC 2.5.1.9)	5	-37.00	82.88	96.43
RNA Metabolism	RNA processing and modification	rRNA modification Bacteria	tRNA:m(5)U-54 MTase gid	5	-57.00	71.50	158.00
RNA Metabolism	RNA processing and modification	tRNA modification Bacteria	Iron-sulfur cluster assembly ATPase protein SufC	5	-70.86	78.27	155.86
RNA Metabolism	RNA processing and modification	tRNA modification Bacteria	tRNA:m(5)U-54 MTase gid	5	-57.00	71.50	158.00
Nitrogen Metabolism	-	Ammonia assimilation	Ammonium transporter	5	-67.86	72.63	169.14
Clustering-based subsystems	-	Nucleoside Catabolism cluster	Pyrimidine-nucleoside phosphorylase (EC 2.4.2.2)	5	-63.57	75.28	169.29
Amino Acids and Derivatives	Aromatic amino acids and derivatives	Chorismate: Intermediate for synthesis of Tryptophan, PAPA antibiotics, PABA, 3-hydroxyanthranilate and more.	Anthranilate synthase, aminase component (EC 4.1.3.27)	5	-58.67	73.54	160.67
Amino Acids and Derivatives	Aromatic amino acids and derivatives	Tryptophan synthesis	Anthranilate synthase, aminase component (EC 4.1.3.27)	5	-58.67	73.54	160.67
Clustering-based subsystems	Cell Division	CBSS-393130.3.peg.794	Thiamine biosynthesis protein ThiI	5	-36.71	70.76	103.14
Carbohydrates	Central carbohydrate metabolism	Glyoxylate bypass	Malate synthase (EC 2.3.3.9)	5	-118.67	75.53	261.67
Carbohydrates	CO2 fixation	Photorespiration (oxidative C2 cycle)	Malate synthase (EC 2.3.3.9)	5	-118.67	75.53	261.67
DNA Metabolism	DNA repair	Uracil-DNA glycosylase	Uracil-DNA glycosylase, family 5	5	-53.67	73.30	131.67
Carbohydrates	Monosaccharides	Deoxyribose and Deoxynucleoside Catabolism	Pyrimidine-nucleoside phosphorylase (EC 2.4.2.2)	5	-63.57	75.28	169.29
Miscellaneous	Plant-Prokaryote DOE project	COG1836	4-hydroxybenzoate polyprenyltransferase (EC 2.5.1.-)	5	-31.00	74.85	84.00
Miscellaneous	Plant-Prokaryote DOE project	COG2363	Thiamine biosynthesis protein ThiI	5	-36.71	70.76	103.14
Miscellaneous	Plant-Prokaryote DOE project	COG3146 experimental	4-hydroxybenzoate polyprenyltransferase (EC 2.5.1.-)	5	-31.00	74.85	84.00
Miscellaneous	Plant-Prokaryote DOE project	Experimental-Ubiquinone BiosynthesisVDC	4-hydroxybenzoate polyprenyltransferase (EC 2.5.1.-)	5	-31.00	74.85	84.00
Nucleosides and Nucleotides	Pyrimidines	pyrimidine conversions	Pyrimidine-nucleoside phosphorylase (EC 2.4.2.2)	5	-63.57	75.28	169.29
Cofactors, Vitamins, Prosthetic Groups, Pigments	Quinone cofactors	Menaquinone Biosynthesis via Futalosine -- gjo	4-hydroxybenzoate polyprenyltransferase (EC 2.5.1.-)	5	-31.00	74.85	84.00
Cofactors, Vitamins, Prosthetic Groups, Pigments	Quinone cofactors	Ubiquinone Biosynthesis	4-hydroxybenzoate polyprenyltransferase (EC 2.5.1.-)	5	-31.00	74.85	84.00
RNA Metabolism	RNA processing and modification	RNA 3'-terminal phosphate cyclase	Protein RtcB	5	-63.86	78.42	150.14
RNA Metabolism	RNA processing and modification	tRNA modification Archaea	Protein RtcB	5	-63.86	78.42	150.14
RNA Metabolism	RNA processing and modification	tRNA modification Archaea	Thiamine biosynthesis protein ThiI	5	-36.71	70.76	103.14
RNA Metabolism	RNA processing and modification	tRNA modification Bacteria	Thiamine biosynthesis protein ThiI	5	-36.71	70.76	103.14
Phages, Prophages, Transposable elements, Plasmids	Transposable elements	CBSS-203122.12.peg.188	ComM-related protein	5	-65.83	73.31	169.00
Phages, Prophages, Transposable elements, Plasmids	Transposable elements	CBSS-203122.12.peg.188	MG(2+) CHELATASE FAMILY PROTEIN	5	-65.83	73.31	169.00
Nitrogen Metabolism	-	Ammonia assimilation	Nitrogen regulatory protein P-II	5	-33.33	78.17	89.00
Clustering-based subsystems	-	Bacterial Cell Division	rRNA small subunit methyltransferase H	5	-29.00	66.85	95.00
Clustering-based subsystems	-	CBSS-176279.3.peg.868	COG0536: GTP-binding protein Obg	5	-51.00	73.47	128.50
Clustering-based subsystems	-	CBSS-87626.3.peg.3639	Aminomethyltransferase (glycine cleavage system T protein) (EC 2.1.2.10)	5	-25.00	71.14	78.86
Clustering-based subsystems	-	LMPTP YwlE cluster	Uracil phosphoribosyltransferase (EC 2.4.2.9)	5	-34.83	84.12	84.33
Clustering-based subsystems	-	LSU ribosomal proteins cluster	LSU ribosomal protein L11p (L12e)	5	-45.17	76.30	115.50
Cell Wall and Capsule	-	Murein Hydrolases	Soluble lytic murein transglycosylase precursor (EC 3.2.1.-)	5	-13.67	67.72	57.83
Amino Acids and Derivatives	Alanine, serine, and glycine	Glycine and Serine Utilization	Aminomethyltransferase (glycine cleavage system T protein) (EC 2.1.2.10)	5	-25.00	71.14	78.86
Amino Acids and Derivatives	Alanine, serine, and glycine	Glycine cleavage system	Aminomethyltransferase (glycine cleavage system T protein) (EC 2.1.2.10)	5	-25.00	71.14	78.86
Amino Acids and Derivatives	Branched-chain amino acids	Branched chain amino acid degradation regulons	Methylmalonate-semialdehyde dehydrogenase (EC 1.2.1.27)	5	-62.33	72.83	150.83
Amino Acids and Derivatives	Branched-chain amino acids	Valine degradation	Methylmalonate-semialdehyde dehydrogenase (EC 1.2.1.27)	5	-62.33	72.83	150.83
Carbohydrates	Central carbohydrate metabolism	Glycolate, glyoxylate interconversions	Glyoxylate reductase (EC 1.1.1.26)	5	-38.17	70.20	113.17
Carbohydrates	Central carbohydrate metabolism	Glycolate, glyoxylate interconversions	Hydroxypyruvate reductase (EC 1.1.1.81)	5	-38.17	70.20	113.17
Clustering-based subsystems	Clustering-based subsystems	Putative diaminopropionate ammonia-lyase cluster	Xanthine dehydrogenase iron-sulfur subunit (EC 1.17.1.4)	5	-30.14	63.02	99.29
Carbohydrates	CO2 fixation	Photorespiration (oxidative C2 cycle)	Aminomethyltransferase (glycine cleavage system T protein) (EC 2.1.2.10)	5	-25.00	71.14	78.86
Carbohydrates	CO2 fixation	Photorespiration (oxidative C2 cycle)	Hydroxypyruvate reductase (EC 1.1.1.81)	5	-38.17	70.20	113.17
DNA Metabolism	DNA repair	DNA repair, bacterial	DNA repair protein RadA	5	-53.29	75.61	147.43
DNA Metabolism	DNA repair	DNA repair, bacterial	DNA repair protein RadC	5	-20.20	69.90	70.60
Respiration	Electron accepting reactions	Anaerobic respiratory reductases	Fe-S-cluster-containing hydrogenase components 1	5	-11.33	67.85	44.33
Respiration	Electron accepting reactions	Ubiquinone Menaquinone-cytochrome c reductase complexes	Ubiquinol--cytochrome c reductase, cytochrome B subunit (EC 1.10.2.2)	5	-64.83	74.65	153.00
Respiration	Electron donating reactions	Hydrogenases	Fe-S-cluster-containing hydrogenase components 1	5	-11.33	67.85	44.33
Fatty Acids, Lipids, and Isoprenoids	Fatty acids	Fatty Acid Biosynthesis FASII	Biotin carboxylase of acetyl-CoA carboxylase (EC 6.3.4.14)	5	-83.50	71.26	212.50
Cofactors, Vitamins, Prosthetic Groups, Pigments	Folate and pterines	Pterin biosynthesis	Pterin-4-alpha-carbinolamine dehydratase (EC 4.2.1.96)	5	-27.83	73.43	76.67
Cofactors, Vitamins, Prosthetic Groups, Pigments	Folate and pterines	Pterin carbinolamine dehydratase	Pterin-4-alpha-carbinolamine dehydratase (EC 4.2.1.96)	5	-27.83	73.43	76.67
Cofactors, Vitamins, Prosthetic Groups, Pigments	Folate and pterines	Pterin metabolism	Pterin-4-alpha-carbinolamine dehydratase (EC 4.2.1.96)	5	-27.83	73.43	76.67
Cofactors, Vitamins, Prosthetic Groups, Pigments	Folate and pterines	Pterin metabolism 3	Pterin-4-alpha-carbinolamine dehydratase (EC 4.2.1.96)	5	-27.83	73.43	76.67
Cofactors, Vitamins, Prosthetic Groups, Pigments	Folate and pterines	YgfZ	Aminomethyltransferase (glycine cleavage system T protein) (EC 2.1.2.10)	5	-25.00	71.14	78.86
Cofactors, Vitamins, Prosthetic Groups, Pigments	Folate and pterines	YgfZ	Orotate phosphoribosyltransferase (EC 2.4.2.10)	5	-36.80	72.73	103.80
Amino Acids and Derivatives	Histidine Metabolism	Histidine Biosynthesis	Histidinol dehydrogenase (EC 1.1.1.23)	5	-34.29	74.75	95.29
Sulfur Metabolism	Inorganic sulfur assimilation	Inorganic Sulfur Assimilation	Sulfate adenylyltransferase, dissimilatory-type (EC 2.7.7.4)	5	-71.80	81.29	153.20
Carbohydrates	Organic acids	Glycerate metabolism	Hydroxypyruvate reductase (EC 1.1.1.81)	5	-38.17	70.20	113.17
Carbohydrates	Organic acids	Isobutyryl-CoA to Propionyl-CoA Module	Methylmalonate-semialdehyde dehydrogenase (EC 1.2.1.27)	5	-62.33	72.83	150.83
Miscellaneous	Plant-Prokaryote DOE project	COG0523	Uracil phosphoribosyltransferase (EC 2.4.2.9)	5	-34.83	84.12	84.33
Miscellaneous	Plant-Prokaryote DOE project	COG1565	Pterin-4-alpha-carbinolamine dehydratase (EC 4.2.1.96)	5	-27.83	73.43	76.67
Miscellaneous	Plant-Prokaryote DOE project	COG3146 experimental	Pterin-4-alpha-carbinolamine dehydratase (EC 4.2.1.96)	5	-27.83	73.43	76.67
Miscellaneous	Plant-Prokaryote DOE project	Experimental-Ubiquinone BiosynthesisVDC	3-polyprenyl-4-hydroxybenzoate carboxy-lyase (EC 4.1.1.-)	5	-80.00	76.69	171.00
Miscellaneous	Plant-Prokaryote DOE project	Iojap	COG0536: GTP-binding protein Obg	5	-51.00	73.47	128.50
Miscellaneous	Plant-Prokaryote DOE project	Iojap	Orotate phosphoribosyltransferase (EC 2.4.2.10)	5	-36.80	72.73	103.80
Protein Metabolism	Protein biosynthesis	Ribosome LSU bacterial	LSU ribosomal protein L11p (L12e)	5	-45.17	76.30	115.50
Protein Metabolism	Protein biosynthesis	Translation initiation factors bacterial	Translation initiation factor 3	5	-35.20	75.11	95.80
Protein Metabolism	Protein biosynthesis	tRNA aminoacylation, Gly	Glycyl-tRNA synthetase (EC 6.1.1.14)	5	-70.67	84.95	147.17
Protein Metabolism	Protein biosynthesis	tRNA aminoacylation, Thr	Threonyl-tRNA synthetase (EC 6.1.1.3)	5	-90.14	70.52	216.00
Protein Metabolism	Protein biosynthesis	Universal GTPases	COG0536: GTP-binding protein Obg	5	-51.00	73.47	128.50
Protein Metabolism	Protein degradation	Proteolysis in bacteria, ATP-dependent	DNA repair protein RadA	5	-53.29	75.61	147.43
Membrane Transport	Protein secretion system, Type II	Widespread colonization island	Type II/IV secretion system ATP hydrolase TadA/VirB11/CpaF, TadA subfamily	5	-53.00	69.42	143.17
Nucleosides and Nucleotides	Purines	Purine Utilization	Xanthine dehydrogenase iron-sulfur subunit (EC 1.17.1.4)	5	-30.14	63.02	99.29
Nucleosides and Nucleotides	Pyrimidines	De Novo Pyrimidine Synthesis	Orotate phosphoribosyltransferase (EC 2.4.2.10)	5	-36.80	72.73	103.80
Nucleosides and Nucleotides	Pyrimidines	De Novo Pyrimidine Synthesis	Uracil phosphoribosyltransferase (EC 2.4.2.9)	5	-34.83	84.12	84.33
Nucleosides and Nucleotides	Pyrimidines	Novel non-oxidative pathway of Uracil catabolism	Uracil phosphoribosyltransferase (EC 2.4.2.9)	5	-34.83	84.12	84.33
Nucleosides and Nucleotides	Pyrimidines	pyrimidine conversions	Uracil phosphoribosyltransferase (EC 2.4.2.9)	5	-34.83	84.12	84.33
Cofactors, Vitamins, Prosthetic Groups, Pigments	Quinone cofactors	Menaquinone Biosynthesis via Futalosine -- gjo	3-polyprenyl-4-hydroxybenzoate carboxy-lyase (EC 4.1.1.-)	5	-80.00	76.69	171.00
Cofactors, Vitamins, Prosthetic Groups, Pigments	Quinone cofactors	Ubiquinone Biosynthesis	3-polyprenyl-4-hydroxybenzoate carboxy-lyase (EC 4.1.1.-)	5	-80.00	76.69	171.00
Virulence, Disease and Defense	Resistance to antibiotics and toxic compounds	BlaR1 Family Regulatory Sensor-transducer Disambiguation	Peptidase M48, Ste24p precursor	5	-36.40	67.58	109.40
Virulence, Disease and Defense	Resistance to antibiotics and toxic compounds	Zinc resistance	Response regulator of zinc sigma-54-dependent two-component system	5	-44.29	64.47	136.57
RNA Metabolism	RNA processing and modification	16S rRNA modification within P site of ribosome	rRNA small subunit methyltransferase H	5	-29.00	66.85	95.00
RNA Metabolism	RNA processing and modification	Queuosine-Archaeosine Biosynthesis	S-adenosylmethionine:tRNA ribosyltransferase-isomerase (EC 5.-.-.-)	5	-59.83	72.22	152.17
RNA Metabolism	RNA processing and modification	tRNA modification Bacteria	S-adenosylmethionine:tRNA ribosyltransferase-isomerase (EC 5.-.-.-)	5	-59.83	72.22	152.17
RNA Metabolism	RNA processing and modification	tRNAmodification position 34	S-adenosylmethionine:tRNA ribosyltransferase-isomerase (EC 5.-.-.-)	5	-59.83	72.22	152.17
Membrane Transport	Uni- Sym- and Antiporters	Multi-subunit cation antiporter	Na(+) H(+) antiporter subunit D	5	-49.33	68.25	138.33
Nitrogen Metabolism	-	Ammonia assimilation	Glutamate-ammonia-ligase adenylyltransferase (EC 2.7.7.42)	5	-16.29	64.29	65.86
Virulence, Disease and Defense	-	Bacterial cyanide production and tolerance mechanisms	Formate dehydrogenase O alpha subunit (EC 1.2.1.2)	5	-33.80	67.51	99.40
Cell Division and Cell Cycle	-	Bacterial Cytoskeleton	Rod shape-determining protein RodA	5	-39.67	63.05	122.17
Clustering-based subsystems	-	Bacterial RNA-metabolizing Zn-dependent hydrolases	Zn-dependent hydrolase, RNA-metabolising	5	-62.33	71.36	157.17
Clustering-based subsystems	-	Bacterial RNA-metabolizing Zn-dependent hydrolases	Zn-dependent hydrolase, RNA-metabolising, CPSF 100 kDa analog	5	-62.33	71.36	157.17
Regulation and Cell signaling	-	cAMP signaling in bacteria	ATP-dependent Clp protease proteolytic subunit (EC 3.4.21.92)	5	-56.40	69.56	150.60
Iron acquisition and metabolism	-	Campylobacter Iron Metabolism	Ferric iron ABC transporter, iron-binding protein	5	-46.75	63.58	133.62
Stress Response	-	Carbon Starvation	Carbon starvation protein A	5	-35.60	69.59	102.00
Clustering-based subsystems	-	CBSS-160492.1.peg.550	rRNA small subunit methyltransferase I	5	-50.20	68.31	139.00
Clustering-based subsystems	-	CBSS-176280.1.peg.1561	A/G-specific adenine glycosylase (EC 3.2.2.-)	5	-28.40	65.51	91.20
Clustering-based subsystems	-	CBSS-196620.1.peg.2477	Delta-1-pyrroline-5-carboxylate dehydrogenase (EC 1.5.1.12)	5	-52.80	67.27	154.40
Clustering-based subsystems	-	CBSS-211586.1.peg.3133	2-C-methyl-D-erythritol 2,4-cyclodiphosphate synthase (EC 4.6.1.12)	5	-27.00	65.94	93.40
Clustering-based subsystems	-	CBSS-281090.3.peg.464	FIG004453: protein YceG like	5	-52.60	71.02	130.80
Clustering-based subsystems	-	CBSS-316057.3.peg.3521	Glutamate-ammonia-ligase adenylyltransferase (EC 2.7.7.42)	5	-16.29	64.29	65.86
Clustering-based subsystems	-	CBSS-316057.3.peg.3521	Thiol peroxidase, Bcp-type (EC 1.11.1.15)	5	-39.20	62.52	120.40
Clustering-based subsystems	-	CBSS-316057.3.peg.563	Cytochrome c oxidase polypeptide II (EC 1.9.3.1)	5	-34.86	68.62	94.00
Clustering-based subsystems	-	CBSS-316057.3.peg.563	Cytochrome c oxidase polypeptide III (EC 1.9.3.1)	5	-88.67	72.86	181.83
Clustering-based subsystems	-	CBSS-316273.3.peg.922	probable iron binding protein from the HesB_IscA_SufA family	5	-26.00	79.92	75.00
Clustering-based subsystems	-	CBSS-316279.3.peg.746	Iojap protein	5	-30.60	67.40	93.80
Clustering-based subsystems	-	CBSS-323097.3.peg.2594	FIG004453: protein YceG like	5	-52.60	71.02	130.80
Clustering-based subsystems	-	CBSS-350688.3.peg.1509	FIG007959: peptidase, M16 family	5	-19.17	60.77	72.67
Clustering-based subsystems	-	CBSS-87626.3.peg.3639	Xaa-Pro aminopeptidase (EC 3.4.11.9)	5	-29.60	63.29	101.40
Clustering-based subsystems	-	Cell division-ribosomal stress proteins cluster	Hypoxanthine-guanine phosphoribosyltransferase (EC 2.4.2.8)	5	-45.33	62.92	139.50
Clustering-based subsystems	-	Cluster containing CofD-like protein and co-occuring with DNA repair	FIG002813: LPPG:FO 2-phospho-L-lactate transferase like, CofD-like	5	-37.00	65.92	117.60
Clustering-based subsystems	-	Conserved gene cluster associated with Met-tRNA formyltransferase	Zn-dependent hydrolase, RNA-metabolising	5	-62.33	71.36	157.17
Amino Acids and Derivatives	-	Creatine and Creatinine Degradation	N-methylhydantoinase A (EC 3.5.2.14)	5	-17.40	67.07	65.40
Clustering-based subsystems	-	CTP synthase (EC 6.3.4.2) cluster	CTP synthase (EC 6.3.4.2)	5	-122.80	76.94	277.60
Respiration	-	Formate hydrogenase	Formate dehydrogenase O alpha subunit (EC 1.2.1.2)	5	-33.80	67.51	99.40
Nucleosides and Nucleotides	-	Hydantoin metabolism	N-methylhydantoinase A (EC 3.5.2.14)	5	-17.40	67.07	65.40
Iron acquisition and metabolism	-	Iron acquisition in Streptococcus	Ferric iron ABC transporter, iron-binding protein	5	-46.75	63.58	133.62
Iron acquisition and metabolism	-	Iron acquisition in Vibrio	Ferric iron ABC transporter, iron-binding protein	5	-46.75	63.58	133.62
Clustering-based subsystems	-	LMPTP YwlE cluster	COG0009 Sua5 subfamily, required for N6-threonylcarbamoyl adenosine t(6)A37 modification in tRNA	5	-40.40	64.67	125.60
Clustering-based subsystems	-	LSU ribosomal proteins cluster	Transcription antitermination protein NusG	5	-50.00	69.45	131.00
Phosphorus Metabolism	-	P uptake (cyanobacteria)	Alkaline phosphatase (EC 3.1.3.1)	5	-17.83	66.11	65.17
Cell Wall and Capsule	-	Peptidoglycan Biosynthesis	Rod shape-determining protein RodA	5	-39.67	63.05	122.17
Cell Wall and Capsule	-	Peptidoglycan Biosynthesis	UDP-N-acetylenolpyruvoylglucosamine reductase (EC 1.1.1.158)	5	-26.00	65.01	85.20
Cell Wall and Capsule	-	Peptidoglycan Biosynthesis	UDP-N-acetylmuramoylalanine--D-glutamate ligase (EC 6.3.2.9)	5	-29.80	66.15	92.80
Cell Wall and Capsule	-	Peptidoglycan biosynthesis--gjo	UDP-N-acetylmuramoylalanine--D-glutamate ligase (EC 6.3.2.9)	5	-29.80	66.15	92.80
Phosphorus Metabolism	-	Phosphate metabolism	Alkaline phosphatase (EC 3.1.3.1)	5	-17.83	66.11	65.17
Fatty Acids, Lipids, and Isoprenoids	-	Polyhydroxybutyrate metabolism	3-hydroxybutyryl-CoA dehydratase (EC 4.2.1.55)	5	-34.80	63.74	114.00
Photosynthesis	-	Proteorhodopsin	Phytoene synthase (EC 2.5.1.32)	5	-23.40	63.99	85.20
DNA Metabolism	-	Restriction-Modification System	Type III restriction-modification system methylation subunit (EC 2.1.1.72)	5	-31.60	70.31	89.60
Dormancy and Sporulation	-	Sporulation Cluster	Nucleoside triphosphate pyrophosphohydrolase MazG	5	-37.40	64.60	108.20
Cofactors, Vitamins, Prosthetic Groups, Pigments	-	Thiamin biosynthesis	Glycine oxidase ThiO (EC 1.4.3.19)	5	-11.00	62.38	53.40
Cofactors, Vitamins, Prosthetic Groups, Pigments	-	Thiamin biosynthesis	Phosphomethylpyrimidine kinase (EC 2.7.4.7)	5	-50.17	69.30	139.67
Sulfur Metabolism	-	Thioredoxin-disulfide reductase	Thiol peroxidase, Bcp-type (EC 1.11.1.15)	5	-39.20	62.52	120.40
Membrane Transport	-	Ton and Tol transport systems	tolB protein precursor, periplasmic protein involved in the tonb-independent uptake of group A colicins	5	-25.40	71.27	78.80
Iron acquisition and metabolism	-	Transport of Iron	Ferric iron ABC transporter, iron-binding protein	5	-46.75	63.58	133.62
Membrane Transport	-	Transport of Zinc	Zinc ABC transporter, inner membrane permease protein ZnuB	5	-29.33	64.32	95.00
Cell Division and Cell Cycle	-	Two cell division clusters relating to chromosome partitioning	Segregation and condensation protein B	5	-23.80	69.02	76.80
Regulation and Cell signaling	-	Two-component regulatory systems in Campylobacter	Two-component system response regulator	5	-18.67	62.98	71.83
Cell Wall and Capsule	-	UDP-N-acetylmuramate from Fructose-6-phosphate Biosynthesis	UDP-N-acetylenolpyruvoylglucosamine reductase (EC 1.1.1.158)	5	-26.00	65.01	85.20
Stress Response	-	Universal stress protein family	Universal stress protein family	5	-28.00	68.44	88.00
Clustering-based subsystems	-	Yfa cluster	Competence/damage-inducible protein CinA	5	-31.83	63.41	100.83
Amino Acids and Derivatives	Alanine, serine, and glycine	Alanine biosynthesis	Alanine racemase (EC 5.1.1.1)	5	-27.60	61.47	98.40
Amino Acids and Derivatives	Arginine; urea cycle, polyamines	Arginine and Ornithine Degradation	Delta-1-pyrroline-5-carboxylate dehydrogenase (EC 1.5.1.12)	5	-52.80	67.27	154.40
Amino Acids and Derivatives	Aromatic amino acids and derivatives	Chorismate Synthesis	5-Enolpyruvylshikimate-3-phosphate synthase (EC 2.5.1.19)	5	-62.80	68.52	172.60
Amino Acids and Derivatives	Aromatic amino acids and derivatives	Chorismate Synthesis	Prephenate dehydratase (EC 4.2.1.51)	5	-56.40	72.77	137.40
Amino Acids and Derivatives	Aromatic amino acids and derivatives	Common Pathway For Synthesis of Aromatic Compounds (DAHP synthase to chorismate)	5-Enolpyruvylshikimate-3-phosphate synthase (EC 2.5.1.19)	5	-62.80	68.52	172.60
Amino Acids and Derivatives	Aromatic amino acids and derivatives	Phenylalanine and Tyrosine Branches from Chorismate	Biosynthetic Aromatic amino acid aminotransferase beta (EC 2.6.1.57)	5	-17.00	67.22	63.60
Amino Acids and Derivatives	Aromatic amino acids and derivatives	Phenylalanine and Tyrosine Branches from Chorismate	Prephenate dehydratase (EC 4.2.1.51)	5	-56.40	72.77	137.40
Cofactors, Vitamins, Prosthetic Groups, Pigments	Biotin	Biotin biosynthesis	Adenosylmethionine-8-amino-7-oxononanoate aminotransferase (EC 2.6.1.62)	5	-31.80	63.31	100.20
Amino Acids and Derivatives	Branched-chain amino acids	Branched chain amino acid degradation regulons	Methylcrotonyl-CoA carboxylase biotin-containing subunit (EC 6.4.1.4)	5	-56.80	71.48	158.60
Amino Acids and Derivatives	Branched-chain amino acids	HMG CoA Synthesis	Methylcrotonyl-CoA carboxylase biotin-containing subunit (EC 6.4.1.4)	5	-56.80	71.48	158.60
Amino Acids and Derivatives	Branched-chain amino acids	Leucine Degradation and HMG-CoA Metabolism	Methylcrotonyl-CoA carboxylase biotin-containing subunit (EC 6.4.1.4)	5	-56.80	71.48	158.60
Clustering-based subsystems	Carotenoid biosynthesis	CBSS-320388.3.peg.3759	Phytoene synthase (EC 2.5.1.32)	5	-23.40	63.99	85.20
Cell Wall and Capsule	Cell wall of Mycobacteria	mycolic acid synthesis	acyl-CoA synthetase	5	-43.20	67.20	125.60
Carbohydrates	Central carbohydrate metabolism	Entner-Doudoroff Pathway	2,3-bisphosphoglycerate-independent phosphoglycerate mutase, archaeal type (EC 5.4.2.1)	5	-39.83	64.81	114.00
Carbohydrates	Central carbohydrate metabolism	Glycolate, glyoxylate interconversions	D-Lactate dehydrogenase, cytochrome c-dependent (EC 1.1.2.4)	5	-44.00	61.95	136.60
Carbohydrates	Central carbohydrate metabolism	Glycolate, glyoxylate interconversions	Glycolate dehydrogenase (EC 1.1.99.14), iron-sulfur subunit GlcF	5	-39.00	75.85	95.83
Carbohydrates	Central carbohydrate metabolism	Glycolysis and Gluconeogenesis, including Archaeal enzymes	2,3-bisphosphoglycerate-independent phosphoglycerate mutase, archaeal type (EC 5.4.2.1)	5	-39.83	64.81	114.00
Carbohydrates	Central carbohydrate metabolism	Glyoxylate bypass	Malate dehydrogenase (EC 1.1.1.37)	5	-70.20	61.55	210.60
Carbohydrates	Central carbohydrate metabolism	Pyruvate Alanine Serine Interconversions	Alanine racemase (EC 5.1.1.1)	5	-27.60	61.47	98.40
Carbohydrates	Central carbohydrate metabolism	Pyruvate:ferredoxin oxidoreductase	Pyruvate:ferredoxin oxidoreductase, alpha subunit (EC 1.2.7.1)	5	-83.40	74.76	195.80
Carbohydrates	Central carbohydrate metabolism	TCA Cycle	Malate dehydrogenase (EC 1.1.1.37)	5	-70.20	61.55	210.60
Carbohydrates	CO2 fixation	Photorespiration (oxidative C2 cycle)	D-Lactate dehydrogenase, cytochrome c-dependent (EC 1.1.2.4)	5	-44.00	61.95	136.60
Carbohydrates	CO2 fixation	Photorespiration (oxidative C2 cycle)	Glycolate dehydrogenase (EC 1.1.99.14), iron-sulfur subunit GlcF	5	-39.00	75.85	95.83
Nucleosides and Nucleotides	Detoxification	Nucleoside triphosphate pyrophosphohydrolase MazG	Nucleoside triphosphate pyrophosphohydrolase MazG	5	-37.40	64.60	108.20
Carbohydrates	Di- and oligosaccharides	Maltose and Maltodextrin Utilization	Maltose/maltodextrin transport ATP-binding protein MalK (EC 3.6.3.19)	5	-40.67	68.00	118.17
DNA Metabolism	DNA recombination	RuvABC plus a hypothetical	Holliday junction DNA helicase RuvB	5	-88.80	68.72	235.00
DNA Metabolism	DNA repair	DNA repair, bacterial	A/G-specific adenine glycosylase (EC 3.2.2.-)	5	-28.40	65.51	91.20
DNA Metabolism	DNA repair	DNA repair, bacterial MutL-MutS system	Recombination inhibitory protein MutS2	5	-70.60	70.76	184.00
DNA Metabolism	DNA repair	DNA repair, bacterial RecFOR pathway	ATP-dependent DNA helicase RecQ	5	-9.80	65.71	46.80
DNA Metabolism	DNA repair	DNA repair, bacterial RecFOR pathway	Recombination protein RecR	5	-49.20	63.52	143.20
DNA Metabolism	DNA replication	DNA-replication	ATP-dependent DNA helicase RecQ	5	-9.80	65.71	46.80
DNA Metabolism	DNA replication	DNA-replication	Holliday junction DNA helicase RuvB	5	-88.80	68.72	235.00
DNA Metabolism	DNA replication	DNA-replication	Recombination protein RecR	5	-49.20	63.52	143.20
DNA Metabolism	DNA uptake, competence	DNA processing cluster	Recombination protein RecR	5	-49.20	63.52	143.20
Respiration	Electron accepting reactions	Anaerobic respiratory reductases	CoB--CoM heterodisulfide reductase subunit A (EC 1.8.98.1)	5	-45.67	69.63	118.50
Respiration	Electron accepting reactions	Terminal cytochrome C oxidases	Cytochrome c oxidase polypeptide II (EC 1.9.3.1)	5	-34.86	68.62	94.00
Respiration	Electron accepting reactions	Terminal cytochrome C oxidases	Cytochrome c oxidase polypeptide III (EC 1.9.3.1)	5	-88.67	72.86	181.83
Respiration	Electron donating reactions	Formate dehydrogenase	Formate dehydrogenase O alpha subunit (EC 1.2.1.2)	5	-33.80	67.51	99.40
Respiration	Electron donating reactions	H2:CoM-S-S-HTP oxidoreductase	CoB--CoM heterodisulfide reductase subunit A (EC 1.8.98.1)	5	-45.67	69.63	118.50
Respiration	Electron donating reactions	Respiratory Complex I	NADH-ubiquinone oxidoreductase chain I (EC 1.6.5.3)	5	-24.60	72.75	73.00
Respiration	Electron donating reactions	Respiratory Complex I	NADH-ubiquinone oxidoreductase chain K (EC 1.6.5.3)	5	-23.20	64.69	83.00
Respiration	Electron donating reactions	Respiratory dehydrogenases 1	Proline dehydrogenase (EC 1.5.99.8) (Proline oxidase)	5	-33.60	67.55	110.40
Clustering-based subsystems	Fatty acid metabolic cluster	COG1399	FIG004453: protein YceG like	5	-52.60	71.02	130.80
Carbohydrates	Fermentation	Acetone Butanol Ethanol Synthesis	3-hydroxybutyryl-CoA dehydratase (EC 4.2.1.55)	5	-34.80	63.74	114.00
Carbohydrates	Fermentation	Acetyl-CoA fermentation to Butyrate	3-hydroxybutyryl-CoA dehydratase (EC 4.2.1.55)	5	-34.80	63.74	114.00
Motility and Chemotaxis	Flagellar motility in Prokaryota	Flagellum	Flagellar hook-length control protein FliK	5	-9.20	60.39	51.00
Cofactors, Vitamins, Prosthetic Groups, Pigments	Folate and pterines	5-FCL-like protein	Phosphomethylpyrimidine kinase (EC 2.7.4.7)	5	-50.17	69.30	139.67
Cofactors, Vitamins, Prosthetic Groups, Pigments	Folate and pterines	5-FCL-like protein	Phosphoribosylglycinamide formyltransferase (EC 2.1.2.2)	5	-28.60	65.86	90.40
Cofactors, Vitamins, Prosthetic Groups, Pigments	Folate and pterines	Folate Biosynthesis	Dihydrofolate synthase (EC 6.3.2.12)	5	-39.00	65.98	114.00
Cofactors, Vitamins, Prosthetic Groups, Pigments	Folate and pterines	Folate Biosynthesis	Folylpolyglutamate synthase (EC 6.3.2.17)	5	-39.00	65.98	114.00
Cofactors, Vitamins, Prosthetic Groups, Pigments	Folate and pterines	YgfZ	Amidophosphoribosyltransferase (EC 2.4.2.14)	5	-61.40	71.28	155.00
Cofactors, Vitamins, Prosthetic Groups, Pigments	Folate and pterines	YgfZ	Coproporphyrinogen III oxidase, oxygen-independent (EC 1.3.99.22)	5	-73.80	67.45	197.00
Stress Response	Heat shock	Heat shock dnaK gene cluster extended	Ribosomal protein L11 methyltransferase (EC 2.1.1.-)	5	-13.40	61.18	65.20
Stress Response	Heat shock	Heat shock dnaK gene cluster extended	rRNA small subunit methyltransferase I	5	-50.20	68.31	139.00
Amino Acids and Derivatives	Histidine Metabolism	Histidine Degradation	Imidazolonepropionase (EC 3.5.2.7)	5	-23.83	60.81	93.67
Clustering-based subsystems	Hypothetical in Lysine biosynthetic cluster	CBSS-323850.3.peg.3269	Diaminopimelate epimerase (EC 5.1.1.7)	5	-21.20	66.36	73.60
Clustering-based subsystems	Hypothetical lipase related to Phosphatidate metabolism	CBSS-316407.3.peg.1371	Phosphatidate cytidylyltransferase (EC 2.7.7.41)	5	-12.60	66.38	52.40
Clustering-based subsystems	Isoprenoid/cell wall biosynthesis: PREDICTED UNDECAPRENYL DIPHOSPHATE PHOSPHATASE	CBSS-83331.1.peg.3039	1-deoxy-D-xylulose 5-phosphate reductoisomerase (EC 1.1.1.267)	5	-46.60	64.13	147.60
Fatty Acids, Lipids, and Isoprenoids	Isoprenoids	Carotenoids	Phytoene synthase (EC 2.5.1.32)	5	-23.40	63.99	85.20
Fatty Acids, Lipids, and Isoprenoids	Isoprenoids	Isoprenoid Biosynthesis	1-deoxy-D-xylulose 5-phosphate reductoisomerase (EC 1.1.1.267)	5	-46.60	64.13	147.60
Fatty Acids, Lipids, and Isoprenoids	Isoprenoids	Isoprenoid Biosynthesis	2-C-methyl-D-erythritol 2,4-cyclodiphosphate synthase (EC 4.6.1.12)	5	-27.00	65.94	93.40
Fatty Acids, Lipids, and Isoprenoids	Isoprenoids	polyprenyl synthesis	1-deoxy-D-xylulose 5-phosphate reductoisomerase (EC 1.1.1.267)	5	-46.60	64.13	147.60
Fatty Acids, Lipids, and Isoprenoids	Isoprenoids	polyprenyl synthesis	2-C-methyl-D-erythritol 2,4-cyclodiphosphate synthase (EC 4.6.1.12)	5	-27.00	65.94	93.40
Clustering-based subsystems	Lysine, threonine, methionine, and cysteine	CBSS-84588.1.peg.1247	Diaminopimelate epimerase (EC 5.1.1.7)	5	-21.20	66.36	73.60
Amino Acids and Derivatives	Lysine, threonine, methionine, and cysteine	Cysteine Biosynthesis	Sulfate permease	5	-32.67	67.95	96.00
Amino Acids and Derivatives	Lysine, threonine, methionine, and cysteine	Lysine Biosynthesis DAP Pathway	Aspartate-semialdehyde dehydrogenase (EC 1.2.1.11)	5	-57.50	73.40	141.50
Amino Acids and Derivatives	Lysine, threonine, methionine, and cysteine	Lysine Biosynthesis DAP Pathway	Diaminopimelate epimerase (EC 5.1.1.7)	5	-21.20	66.36	73.60
Amino Acids and Derivatives	Lysine, threonine, methionine, and cysteine	Methionine Biosynthesis	Homoserine kinase (EC 2.7.1.39)	5	-34.60	69.93	100.60
Amino Acids and Derivatives	Lysine, threonine, methionine, and cysteine	Threonine and Homoserine Biosynthesis	Aspartate-semialdehyde dehydrogenase (EC 1.2.1.11)	5	-57.50	73.40	141.50
Amino Acids and Derivatives	Lysine, threonine, methionine, and cysteine	Threonine and Homoserine Biosynthesis	Homoserine kinase (EC 2.7.1.39)	5	-34.60	69.93	100.60
Carbohydrates	One-carbon Metabolism	Methanogenesis	CoB--CoM heterodisulfide reductase subunit A (EC 1.8.98.1)	5	-45.67	69.63	118.50
Carbohydrates	One-carbon Metabolism	Serine-glyoxylate cycle	Malate dehydrogenase (EC 1.1.1.37)	5	-70.20	61.55	210.60
Carbohydrates	One-carbon Metabolism	Serine-glyoxylate cycle	Methylcrotonyl-CoA carboxylase biotin-containing subunit (EC 6.4.1.4)	5	-56.80	71.48	158.60
Stress Response	Oxidative stress	Glutaredoxins	Glutaredoxin	5	-26.60	68.80	79.20
Stress Response	Oxidative stress	Glutathione: Redox cycle	Glutaredoxin	5	-26.60	68.80	79.20
Phages, Prophages, Transposable elements, Plasmids	Phages, Prophages	Phage DNA synthesis	Glutaredoxin	5	-26.60	68.80	79.20
Fatty Acids, Lipids, and Isoprenoids	Phospholipids	Glycerolipid and Glycerophospholipid Metabolism in Bacteria	Phosphatidate cytidylyltransferase (EC 2.7.7.41)	5	-12.60	66.38	52.40
Miscellaneous	Plant-Prokaryote DOE project	At4g10620 At3g57180 At3g47450	Iojap protein	5	-30.60	67.40	93.80
Miscellaneous	Plant-Prokaryote DOE project	At4g38090	Ferrochelatase, protoheme ferro-lyase (EC 4.99.1.1)	5	-38.40	73.28	102.80
Miscellaneous	Plant-Prokaryote DOE project	At5g04520 AT1G06240	Amidophosphoribosyltransferase (EC 2.4.2.14)	5	-61.40	71.28	155.00
Miscellaneous	Plant-Prokaryote DOE project	At5g04520 AT1G06240	Glutamate-ammonia-ligase adenylyltransferase (EC 2.7.7.42)	5	-16.29	64.29	65.86
Miscellaneous	Plant-Prokaryote DOE project	At5g04520 AT1G06240	Thiol peroxidase, Bcp-type (EC 1.11.1.15)	5	-39.20	62.52	120.40
Miscellaneous	Plant-Prokaryote DOE project	At5g11840 At5g67370	Iojap protein	5	-30.60	67.40	93.80
Miscellaneous	Plant-Prokaryote DOE project	At5g63420	Zn-dependent hydrolase, RNA-metabolising	5	-62.33	71.36	157.17
Miscellaneous	Plant-Prokaryote DOE project	At5g63420	Zn-dependent hydrolase, RNA-metabolising, CPSF 100 kDa analog	5	-62.33	71.36	157.17
Miscellaneous	Plant-Prokaryote DOE project	Biotin biosynthesis Experimental	Adenosylmethionine-8-amino-7-oxononanoate aminotransferase (EC 2.6.1.62)	5	-31.80	63.31	100.20
Miscellaneous	Plant-Prokaryote DOE project	COG0523	Carbon starvation protein A	5	-35.60	69.59	102.00
Miscellaneous	Plant-Prokaryote DOE project	COG0523	Zinc ABC transporter, inner membrane permease protein ZnuB	5	-29.33	64.32	95.00
Miscellaneous	Plant-Prokaryote DOE project	COG2302	UDP-N-acetylmuramoylalanine--D-glutamate ligase (EC 6.3.2.9)	5	-29.80	66.15	92.80
Miscellaneous	Plant-Prokaryote DOE project	COG2363	Phosphomethylpyrimidine kinase (EC 2.7.4.7)	5	-50.17	69.30	139.67
Miscellaneous	Plant-Prokaryote DOE project	COG2509	Hypothetical protein YbbP, contains nucleotide-binding domain of DisA bacterial checkpoint controller	5	-36.20	67.76	115.80
Miscellaneous	Plant-Prokaryote DOE project	COG3380 COG2907	Phytoene synthase (EC 2.5.1.32)	5	-23.40	63.99	85.20
Miscellaneous	Plant-Prokaryote DOE project	Competence or DNA damage-inducible protein CinA and related protein families	Competence/damage-inducible protein CinA	5	-31.83	63.41	100.83
Miscellaneous	Plant-Prokaryote DOE project	Experimental - Histidine Degradation	Imidazolonepropionase (EC 3.5.2.7)	5	-23.83	60.81	93.67
Miscellaneous	Plant-Prokaryote DOE project	Iojap	Iojap protein	5	-30.60	67.40	93.80
Miscellaneous	Plant-Prokaryote DOE project	Iojap	Phosphatidate cytidylyltransferase (EC 2.7.7.41)	5	-12.60	66.38	52.40
Miscellaneous	Plant-Prokaryote DOE project	Iron-sulfur cluster assembly	probable iron binding protein from the HesB_IscA_SufA family	5	-26.00	79.92	75.00
Miscellaneous	Plant-Prokaryote DOE project	PROSC	Aspartate-semialdehyde dehydrogenase (EC 1.2.1.11)	5	-57.50	73.40	141.50
Miscellaneous	Plant-Prokaryote DOE project	PROSC	Delta-1-pyrroline-5-carboxylate dehydrogenase (EC 1.5.1.12)	5	-52.80	67.27	154.40
Miscellaneous	Plant-Prokaryote DOE project	PROSC	Proline dehydrogenase (EC 1.5.99.8) (Proline oxidase)	5	-33.60	67.55	110.40
Miscellaneous	Plant-Prokaryote DOE project	Scaffold proteins for [4Fe-4S] cluster assembly (MRP family)	Iron-sulfur cluster-binding protein	5	-41.60	63.63	116.20
Miscellaneous	Plant-Prokaryote DOE project	YggW	A/G-specific adenine glycosylase (EC 3.2.2.-)	5	-28.40	65.51	91.20
Miscellaneous	Plant-Prokaryote DOE project	YrdC-YciO-Sua5 protein family	COG0009 Sua5 subfamily, required for N6-threonylcarbamoyl adenosine t(6)A37 modification in tRNA	5	-40.40	64.67	125.60
Clustering-based subsystems	Probably organic hydroperoxide resistance related hypothetical protein	CBSS-269482.1.peg.1294	Homoserine kinase (EC 2.7.1.39)	5	-34.60	69.93	100.60
Amino Acids and Derivatives	Proline and 4-hydroxyproline	Proline, 4-hydroxyproline uptake and utilization	Delta-1-pyrroline-5-carboxylate dehydrogenase (EC 1.5.1.12)	5	-52.80	67.27	154.40
Amino Acids and Derivatives	Proline and 4-hydroxyproline	Proline, 4-hydroxyproline uptake and utilization	Proline dehydrogenase (EC 1.5.99.8) (Proline oxidase)	5	-33.60	67.55	110.40
Protein Metabolism	Protein biosynthesis	Ribosome biogenesis bacterial	Ribosomal large subunit pseudouridine synthase D (EC 4.2.1.70)	5	-30.20	73.47	84.40
Protein Metabolism	Protein biosynthesis	Ribosome biogenesis bacterial	Ribosomal protein L11 methyltransferase (EC 2.1.1.-)	5	-13.40	61.18	65.20
Protein Metabolism	Protein biosynthesis	Ribosome LSU bacterial	LSU ribosomal protein L19p	5	-32.00	78.02	86.60
Protein Metabolism	Protein biosynthesis	Ribosome LSU bacterial	LSU ribosomal protein L2p (L8e)	5	-56.80	68.72	150.40
Protein Metabolism	Protein biosynthesis	tRNA aminoacylation, Asp and Asn	Asparaginyl-tRNA synthetase (EC 6.1.1.22)	5	-50.60	69.20	136.40
Protein Metabolism	Protein degradation	Aminopeptidases (EC 3.4.11.-)	Xaa-Pro aminopeptidase (EC 3.4.11.9)	5	-29.60	63.29	101.40
Protein Metabolism	Protein degradation	Proteasome bacterial	ATP-dependent Clp protease proteolytic subunit (EC 3.4.21.92)	5	-56.40	69.56	150.60
Protein Metabolism	Protein degradation	Proteolysis in bacteria, ATP-dependent	ATP-dependent Clp protease proteolytic subunit (EC 3.4.21.92)	5	-56.40	69.56	150.60
Protein Metabolism	Protein degradation	Proteolysis in bacteria, ATP-dependent	ATP-dependent Clp protease, ATP-binding subunit ClpC	5	-77.60	78.99	178.80
Clustering-based subsystems	Protein export?	CBSS-393121.3.peg.2760	Membrane proteins related to metalloendopeptidases	5	-21.20	69.52	63.60
Protein Metabolism	Protein folding	Protein chaperones	DnaJ-class molecular chaperone CbpA	5	-34.60	69.83	95.40
Protein Metabolism	Protein processing and modification	Ribosomal protein S12p Asp methylthiotransferase	Ribosomal protein S12p Asp88 (E. coli) methylthiotransferase	5	-46.67	73.05	119.17
Membrane Transport	Protein secretion system, Type II	General Secretion Pathway	General secretion pathway protein D	5	-26.00	60.26	89.40
Membrane Transport	Protein translocation across cytoplasmic membrane	HtrA and Sec secretion	Preprotein translocase secY subunit (TC 3.A.5.1.1)	5	-66.00	69.85	151.40
Nucleosides and Nucleotides	Purines	De Novo Purine Biosynthesis	Amidophosphoribosyltransferase (EC 2.4.2.14)	5	-61.40	71.28	155.00
Nucleosides and Nucleotides	Purines	De Novo Purine Biosynthesis	Phosphoribosylaminoimidazole carboxylase catalytic subunit (EC 4.1.1.21)	5	-39.00	79.03	104.80
Nucleosides and Nucleotides	Purines	De Novo Purine Biosynthesis	Phosphoribosylglycinamide formyltransferase (EC 2.1.2.2)	5	-28.60	65.86	90.40
Nucleosides and Nucleotides	Purines	Purine conversions	Hypoxanthine-guanine phosphoribosyltransferase (EC 2.4.2.8)	5	-45.33	62.92	139.50
Nucleosides and Nucleotides	Pyrimidines	pyrimidine conversions	CTP synthase (EC 6.3.4.2)	5	-122.80	76.94	277.60
Clustering-based subsystems	Recombination related cluster	CBSS-198094.1.peg.4426	Recombination inhibitory protein MutS2	5	-70.60	70.76	184.00
Clustering-based subsystems	recX and regulatory cluster	CBSS-261594.1.peg.788	A/G-specific adenine glycosylase (EC 3.2.2.-)	5	-28.40	65.51	91.20
Regulation and Cell signaling	Regulation of virulence	Streptococcal Mga Regulon	Two-component system response regulator	5	-18.67	62.98	71.83
Virulence, Disease and Defense	Resistance to antibiotics and toxic compounds	Beta-lactamase	Beta-lactamase (EC 3.5.2.6)	5	-24.17	61.23	89.83
Virulence, Disease and Defense	Resistance to antibiotics and toxic compounds	BlaR1 Family Regulatory Sensor-transducer Disambiguation	Beta-lactamase (EC 3.5.2.6)	5	-24.17	61.23	89.83
Virulence, Disease and Defense	Resistance to antibiotics and toxic compounds	Cobalt-zinc-cadmium resistance	DNA-binding heavy metal response regulator	5	-22.20	65.58	80.40
Virulence, Disease and Defense	Resistance to antibiotics and toxic compounds	Multidrug Resistance Efflux Pumps	Macrolide export ATP-binding/permease protein MacB (EC 3.6.3.-)	5	-21.67	62.06	85.33
RNA Metabolism	RNA processing and modification	16S rRNA modification within P site of ribosome	rRNA small subunit methyltransferase I	5	-50.20	68.31	139.00
RNA Metabolism	RNA processing and modification	Methylthiotransferases	Ribosomal protein S12p Asp88 (E. coli) methylthiotransferase	5	-46.67	73.05	119.17
RNA Metabolism	RNA processing and modification	RNA 3'-terminal phosphate cyclase	RNA 3'-terminal phosphate cyclase (EC 6.5.1.4)	5	-21.29	64.53	85.71
RNA Metabolism	RNA processing and modification	RNA pseudouridine syntheses	Ribosomal large subunit pseudouridine synthase D (EC 4.2.1.70)	5	-30.20	73.47	84.40
RNA Metabolism	RNA processing and modification	rRNA modification Bacteria	Ribosomal large subunit pseudouridine synthase D (EC 4.2.1.70)	5	-30.20	73.47	84.40
RNA Metabolism	RNA processing and modification	tRNA modification Archaea	Asparaginyl-tRNA synthetase (EC 6.1.1.22)	5	-50.60	69.20	136.40
RNA Metabolism	RNA processing and modification	tRNA modification Archaea	COG0009 Sua5 subfamily, required for N6-threonylcarbamoyl adenosine t(6)A37 modification in tRNA	5	-40.40	64.67	125.60
RNA Metabolism	RNA processing and modification	tRNA modification Archaea	tRNA(U54)-2-thioribothymidine synthetase	5	-57.83	63.84	157.50
RNA Metabolism	RNA processing and modification	tRNA modification Bacteria	FIG004453: protein YceG like	5	-52.60	71.02	130.80
RNA Metabolism	RNA processing and modification	tRNA modification yeast cytoplasmic	COG0009 Sua5 subfamily, required for N6-threonylcarbamoyl adenosine t(6)A37 modification in tRNA	5	-40.40	64.67	125.60
RNA Metabolism	RNA processing and modification	tRNA modification yeast mitochondrial	COG0009 Sua5 subfamily, required for N6-threonylcarbamoyl adenosine t(6)A37 modification in tRNA	5	-40.40	64.67	125.60
RNA Metabolism	RNA processing and modification	tRNA processing	Ribonuclease Z (EC 3.1.26.11)	5	-15.83	63.25	67.67
Cofactors, Vitamins, Prosthetic Groups, Pigments	Tetrapyrroles	Coenzyme B12 biosynthesis	Vitamin B12 ABC transporter, B12-binding component BtuF	5	-33.17	65.46	95.50
Cofactors, Vitamins, Prosthetic Groups, Pigments	Tetrapyrroles	Heme and Siroheme Biosynthesis	Coproporphyrinogen III oxidase, oxygen-independent (EC 1.3.99.22)	5	-73.80	67.45	197.00
Cofactors, Vitamins, Prosthetic Groups, Pigments	Tetrapyrroles	Heme and Siroheme Biosynthesis	Ferrochelatase, protoheme ferro-lyase (EC 4.99.1.1)	5	-38.40	73.28	102.80
RNA Metabolism	Transcription	Transcription factors bacterial	Transcription antitermination protein NusG	5	-50.00	69.45	131.00
Phages, Prophages, Transposable elements, Plasmids	Transposable elements	CBSS-203122.12.peg.188	Segregation and condensation protein B	5	-23.80	69.02	76.80
Phages, Prophages, Transposable elements, Plasmids	Transposable elements	Tn552	Beta-lactamase (EC 3.5.2.6)	5	-24.17	61.23	89.83
Clustering-based subsystems	Two related proteases	CBSS-257314.1.peg.676	Competence/damage-inducible protein CinA	5	-31.83	63.41	100.83
Membrane Transport	Uni- Sym- and Antiporters	Multi-subunit cation antiporter	Na(+) H(+) antiporter subunit A	5	-46.00	62.89	147.40
Nitrogen Metabolism	-	Nitrate and nitrite ammonification	Respiratory nitrate reductase beta chain (EC 1.7.99.4)	4	-50.57	70.10	127.43
Carbohydrates	-	Sugar utilization in Thermotogales	Maltodextrin glucosidase (EC 3.2.1.20)	4	-81.00	75.78	169.38
Carbohydrates	Central carbohydrate metabolism	TCA Cycle	Fumarate hydratase class I, aerobic (EC 4.2.1.2)	4	-58.50	75.11	147.12
Carbohydrates	Di- and oligosaccharides	Maltose and Maltodextrin Utilization	Maltodextrin glucosidase (EC 3.2.1.20)	4	-81.00	75.78	169.38
Cofactors, Vitamins, Prosthetic Groups, Pigments	Folate and pterines	YgfZ	Fumarate hydratase class I, aerobic (EC 4.2.1.2)	4	-58.50	75.11	147.12
Amino Acids and Derivatives	Lysine, threonine, methionine, and cysteine	Methionine Biosynthesis	5-methyltetrahydrofolate--homocysteine methyltransferase (EC 2.1.1.13)	4	-105.00	82.53	217.62
Carbohydrates	One-carbon Metabolism	Serine-glyoxylate cycle	Fumarate hydratase class I, aerobic (EC 4.2.1.2)	4	-58.50	75.11	147.12
Respiration	-	Soluble cytochromes and functionally related electron carriers	Cytochrome c-552 precursor	4	-29.67	75.59	78.50
Respiration	ATP synthases	V-Type ATP synthase	V-type ATP synthase subunit A (EC 3.6.3.14)	4	-85.67	83.16	177.50
Carbohydrates	Central carbohydrate metabolism	Pyruvate metabolism I: anaplerotic reactions, PEP	Phosphoenolpyruvate carboxykinase [ATP] (EC 4.1.1.49)	4	-101.29	78.73	213.57
Carbohydrates	One-carbon Metabolism	Serine-glyoxylate cycle	Phosphoenolpyruvate carboxykinase [ATP] (EC 4.1.1.49)	4	-101.29	78.73	213.57
Miscellaneous	Plant-Prokaryote DOE project	COG0451	Ribulose-5-phosphate 4-epimerase and related epimerases and aldolases	4	-53.33	74.04	136.17
Respiration	-	Carbon monoxide dehydrogenase maturation factors	carbon monoxide dehydrogenase D protein	4	-60.00	74.61	148.00
Clustering-based subsystems	-	CBSS-314269.3.peg.1840	carbon monoxide dehydrogenase D protein	4	-60.00	74.61	148.00
Clustering-based subsystems	-	Cluster with phosphopentomutase paralog	Phosphopentomutase (EC 5.4.2.7)	4	-55.17	74.15	139.50
Clustering-based subsystems	-	Nucleoside Catabolism cluster	Phosphopentomutase (EC 5.4.2.7)	4	-55.17	74.15	139.50
Virulence, Disease and Defense	-	Streptococcus agalactiae virulome	UDP-N-acetylglucosamine 2-epimerase (EC 5.1.3.14)	4	-67.20	81.08	153.40
Regulation and Cell signaling	-	Stringent Response, (p)ppGpp metabolism	GTP pyrophosphokinase (EC 2.7.6.5), (p)ppGpp synthetase II	4	-87.33	71.46	215.67
Regulation and Cell signaling	-	Stringent Response, (p)ppGpp metabolism	Guanosine-3',5'-bis(diphosphate) 3'-pyrophosphohydrolase (EC 3.1.7.2)	4	-87.33	71.46	215.67
Miscellaneous	-	ZZ gjo need homes	GTP-binding protein RBG1	4	-22.25	69.62	72.50
Miscellaneous	-	ZZ gjo need homes	Lipid A export ATP-binding/permease protein MsbA	4	-59.67	66.94	176.17
Cell Wall and Capsule	Capsular and extracellular polysacchrides	CMP-N-acetylneuraminate Biosynthesis	UDP-N-acetylglucosamine 2-epimerase (EC 5.1.3.14)	4	-67.20	81.08	153.40
Cell Wall and Capsule	Capsular and extracellular polysacchrides	Legionaminic Acid Biosynthesis	UDP-N-acetylglucosamine 2-epimerase (EC 5.1.3.14)	4	-67.20	81.08	153.40
Cell Wall and Capsule	Capsular and extracellular polysacchrides	Sialic Acid Metabolism	UDP-N-acetylglucosamine 2-epimerase (EC 5.1.3.14)	4	-67.20	81.08	153.40
Cell Wall and Capsule	Capsular and extracellular polysacchrides	Vibrio Polysaccharide (VPS) Biosynthesis	UDP-N-acetylglucosamine 2-epimerase (EC 5.1.3.14)	4	-67.20	81.08	153.40
Carbohydrates	Central carbohydrate metabolism	Pyruvate metabolism II: acetyl-CoA, acetogenesis from pyruvate	NAD-independent protein deacetylase AcuC	4	-45.83	76.95	111.50
Carbohydrates	Central carbohydrate metabolism	Pyruvate:ferredoxin oxidoreductase	Pyruvate-flavodoxin oxidoreductase (EC 1.2.7.-)	4	-83.67	72.14	218.00
Carbohydrates	Central carbohydrate metabolism	TCA Cycle	Succinyl-CoA ligase [ADP-forming] alpha chain (EC 6.2.1.5)	4	-80.00	76.48	189.00
Respiration	Electron accepting reactions	Anaerobic respiratory reductases	Ferredoxin reductase	4	-39.17	67.86	110.50
Respiration	Electron accepting reactions	Terminal cytochrome C oxidases	Cytochrome c oxidase (B(O/a)3-type) chain II (EC 1.9.3.1)	4	-43.60	70.59	109.80
Respiration	Electron donating reactions	CO Dehydrogenase	carbon monoxide dehydrogenase D protein	4	-60.00	74.61	148.00
Fatty Acids, Lipids, and Isoprenoids	Fatty acids	Fatty Acid Biosynthesis FASII	(3R)-hydroxymyristoyl-[acyl carrier protein] dehydratase (EC 4.2.1.-)	4	-44.80	77.95	108.20
Cofactors, Vitamins, Prosthetic Groups, Pigments	Folate and pterines	Molybdenum cofactor biosynthesis	Molybdenum cofactor biosynthesis protein MoaE	4	-35.00	68.03	99.00
Amino Acids and Derivatives	Lysine, threonine, methionine, and cysteine	Methionine Degradation	Pyruvate-flavodoxin oxidoreductase (EC 1.2.7.-)	4	-83.67	72.14	218.00
Carbohydrates	Monosaccharides	Deoxyribose and Deoxynucleoside Catabolism	Phosphopentomutase (EC 5.4.2.7)	4	-55.17	74.15	139.50
Carbohydrates	One-carbon Metabolism	Serine-glyoxylate cycle	Succinyl-CoA ligase [ADP-forming] alpha chain (EC 6.2.1.5)	4	-80.00	76.48	189.00
Clustering-based subsystems	Probably GTP or GMP signaling related	CBSS-176299.4.peg.1292	GTP pyrophosphokinase (EC 2.7.6.5), (p)ppGpp synthetase II	4	-87.33	71.46	215.67
Clustering-based subsystems	Probably GTP or GMP signaling related	CBSS-176299.4.peg.1292	Guanosine-3',5'-bis(diphosphate) 3'-pyrophosphohydrolase (EC 3.1.7.2)	4	-87.33	71.46	215.67
Metabolism of Aromatic Compounds	-	Aromatic Amin Catabolism	3,4-dihydroxyphenylacetate 2,3-dioxygenase (EC 1.13.11.15)	4	-25.75	76.20	70.25
Clustering-based subsystems	-	Bacterial RNA-metabolizing Zn-dependent hydrolases	YgjD/Kae1/Qri7 family, required for N6-threonylcarbamoyl adenosine t(6)A37 modification in tRNA	4	-46.25	78.16	118.00
Respiration	-	Carbon monoxide dehydrogenase maturation factors	carbon monoxide dehydrogenase E protein	4	-65.00	73.86	161.75
Clustering-based subsystems	-	CBSS-176280.1.peg.1561	Acyl-CoA hydrolase (EC 3.1.2.20)	4	-46.40	83.28	109.40
Clustering-based subsystems	-	CBSS-251221.1.peg.1863	UDP-3-O-[3-hydroxymyristoyl] N-acetylglucosamine deacetylase (EC 3.5.1.-)	4	-30.20	62.25	100.80
Clustering-based subsystems	-	CBSS-314269.3.peg.1840	carbon monoxide dehydrogenase E protein	4	-65.00	73.86	161.75
Clustering-based subsystems	-	CBSS-314269.3.peg.1840	Carbon monoxide dehydrogenase small chain (EC 1.2.99.2)	4	-61.00	74.62	142.80
Clustering-based subsystems	-	Cluster containing CofD-like protein and co-occuring with DNA repair	FIG000506: Predicted P-loop-containing kinase	4	-69.50	71.69	167.50
Clustering-based subsystems	-	Conserved gene cluster associated with Met-tRNA formyltransferase	Ribosomal RNA large subunit methyltransferase N (EC 2.1.1.-)	4	-32.60	68.00	100.20
Clustering-based subsystems	-	Conserved gene cluster associated with Met-tRNA formyltransferase	YgjD/Kae1/Qri7 family, required for N6-threonylcarbamoyl adenosine t(6)A37 modification in tRNA	4	-46.25	78.16	118.00
Clustering-based subsystems	-	CTP synthase (EC 6.3.4.2) cluster	Inner membrane protein translocase component YidC, long form	4	-75.50	71.52	173.75
Nitrogen Metabolism	-	Dissimilatory nitrite reductase	Uroporphyrinogen-III methyltransferase (EC 2.1.1.107)	4	-25.80	72.31	78.00
Clustering-based subsystems	-	DNA replication cluster 1	DNA polymerase III beta subunit (EC 2.7.7.7)	4	-31.20	69.18	94.60
Clustering-based subsystems	-	Glycogen metabolism cluster	1,4-alpha-glucan (glycogen) branching enzyme, GH-13-type (EC 2.4.1.18)	4	-115.75	75.03	252.25
Iron acquisition and metabolism	-	Iron acquisition in Streptococcus	Ferric iron ABC transporter, ATP-binding protein	4	-54.80	77.21	131.00
Iron acquisition and metabolism	-	Iron acquisition in Vibrio	Ferric iron ABC transporter, ATP-binding protein	4	-54.80	77.21	131.00
Clustering-based subsystems	-	Lipopolysaccharide assembly cluster	FIG000506: Predicted P-loop-containing kinase	4	-69.50	71.69	167.50
Clustering-based subsystems	-	LSU ribosomal proteins cluster	LSU ribosomal protein L1p (L10Ae)	4	-46.60	72.43	127.40
Cell Division and Cell Cycle	-	Macromolecular synthesis operon	YgjD/Kae1/Qri7 family, required for N6-threonylcarbamoyl adenosine t(6)A37 modification in tRNA	4	-46.25	78.16	118.00
Clustering-based subsystems	-	RNA modification cluster	Inner membrane protein translocase component YidC, long form	4	-75.50	71.52	173.75
Membrane Transport	-	Ton and Tol transport systems	4-hydroxybenzoyl-CoA thioesterase family active site	4	-15.20	71.55	53.80
Iron acquisition and metabolism	-	Transport of Iron	Ferric iron ABC transporter, ATP-binding protein	4	-54.80	77.21	131.00
Membrane Transport	-	Transport of Manganese	Manganese ABC transporter, ATP-binding protein SitB	4	-15.00	61.60	60.50
Membrane Transport	-	Transport of Manganese	Mn-dependent transcriptional regulator MntR	4	-45.75	72.64	119.75
Cell Division and Cell Cycle	-	YgjD and YeaZ	YgjD/Kae1/Qri7 family, required for N6-threonylcarbamoyl adenosine t(6)A37 modification in tRNA	4	-46.25	78.16	118.00
Amino Acids and Derivatives	Arginine; urea cycle, polyamines	Arginine and Ornithine Degradation	Ornithine cyclodeaminase (EC 4.3.1.12)	4	-23.80	65.87	83.80
Amino Acids and Derivatives	Aromatic amino acids and derivatives	Aromatic amino acid degradation	3,4-dihydroxyphenylacetate 2,3-dioxygenase (EC 1.13.11.15)	4	-25.75	76.20	70.25
Carbohydrates	Central carbohydrate metabolism	Dehydrogenase complexes	Acetoin dehydrogenase E1 component alpha-subunit (EC 1.2.4.-)	4	-67.20	76.60	147.00
Carbohydrates	Central carbohydrate metabolism	Glycolate, glyoxylate interconversions	Glycolate dehydrogenase (EC 1.1.99.14), FAD-binding subunit GlcE	4	-34.17	69.00	107.83
Carbohydrates	Central carbohydrate metabolism	Glycolysis and Gluconeogenesis	Triosephosphate isomerase (EC 5.3.1.1)	4	-45.50	74.39	115.00
Carbohydrates	Central carbohydrate metabolism	Glycolysis and Gluconeogenesis, including Archaeal enzymes	Triosephosphate isomerase (EC 5.3.1.1)	4	-45.50	74.39	115.00
Carbohydrates	Central carbohydrate metabolism	Glyoxylate bypass	Isocitrate lyase (EC 4.1.3.1)	4	-114.00	76.55	243.00
Carbohydrates	CO2 fixation	Calvin-Benson cycle	Triosephosphate isomerase (EC 5.3.1.1)	4	-45.50	74.39	115.00
Carbohydrates	CO2 fixation	Photorespiration (oxidative C2 cycle)	Glycolate dehydrogenase (EC 1.1.99.14), FAD-binding subunit GlcE	4	-34.17	69.00	107.83
DNA Metabolism	CRISPs	CRISP Cmr Cluster	CRISPR-associated RAMP Cmr2	4	-21.00	81.00	64.00
Virulence, Disease and Defense	Detection	MLST	Triosephosphate isomerase (EC 5.3.1.1)	4	-45.50	74.39	115.00
Carbohydrates	Di- and oligosaccharides	Fructooligosaccharides(FOS) and Raffinose Utilization	Multiple sugar ABC transporter, ATP-binding protein	4	-60.00	73.49	152.60
Carbohydrates	Di- and oligosaccharides	Maltose and Maltodextrin Utilization	Multiple sugar ABC transporter, ATP-binding protein	4	-60.00	73.49	152.60
Carbohydrates	Di- and oligosaccharides	Trehalose Biosynthesis	1,4-alpha-glucan (glycogen) branching enzyme, GH-13-type (EC 2.4.1.18)	4	-115.75	75.03	252.25
DNA Metabolism	DNA replication	DNA-replication	DNA polymerase III beta subunit (EC 2.7.7.7)	4	-31.20	69.18	94.60
Respiration	Electron donating reactions	CO Dehydrogenase	carbon monoxide dehydrogenase E protein	4	-65.00	73.86	161.75
Respiration	Electron donating reactions	CO Dehydrogenase	Carbon monoxide dehydrogenase small chain (EC 1.2.99.2)	4	-61.00	74.62	142.80
Respiration	Electron donating reactions	Respiratory Complex I	NADH-ubiquinone oxidoreductase chain B (EC 1.6.5.3)	4	-43.20	76.17	103.80
Carbohydrates	Fermentation	Acetoin, butanediol metabolism	Acetoin dehydrogenase E1 component alpha-subunit (EC 1.2.4.-)	4	-67.20	76.60	147.00
Cofactors, Vitamins, Prosthetic Groups, Pigments	Folate and pterines	5-FCL-like protein	5,10-methylenetetrahydrofolate reductase (EC 1.5.1.20)	4	-34.40	72.86	95.80
Cofactors, Vitamins, Prosthetic Groups, Pigments	Folate and pterines	5-FCL-like protein	Phosphoribosylaminoimidazolecarboxamide formyltransferase (EC 2.1.2.3)	4	-33.75	69.77	104.25
Cofactors, Vitamins, Prosthetic Groups, Pigments	Folate and pterines	Molybdenum cofactor biosynthesis	GTP cyclohydrolase II (EC 3.5.4.25)	4	-76.83	72.81	194.50
Cofactors, Vitamins, Prosthetic Groups, Pigments	Folate and pterines	YgfZ	5,10-methylenetetrahydrofolate reductase (EC 1.5.1.20)	4	-34.40	72.86	95.80
Cofactors, Vitamins, Prosthetic Groups, Pigments	Folate and pterines	YgfZ	GTP cyclohydrolase II (EC 3.5.4.25)	4	-76.83	72.81	194.50
Amino Acids and Derivatives	Glutamine, glutamate, aspartate, asparagine; ammonia assimilation	Glutamine, Glutamate, Aspartate and Asparagine Biosynthesis	L-asparaginase (EC 3.5.1.1)	4	-54.00	73.81	136.75
Cell Wall and Capsule	Gram-Negative cell wall components	KDO2-Lipid A biosynthesis	UDP-3-O-[3-hydroxymyristoyl] N-acetylglucosamine deacetylase (EC 3.5.1.-)	4	-30.20	62.25	100.80
Amino Acids and Derivatives	Lysine, threonine, methionine, and cysteine	Methionine Biosynthesis	5,10-methylenetetrahydrofolate reductase (EC 1.5.1.20)	4	-34.40	72.86	95.80
Metabolism of Aromatic Compounds	Metabolism of central aromatic intermediates	4-Hydroxyphenylacetic acid catabolic pathway	3,4-dihydroxyphenylacetate 2,3-dioxygenase (EC 1.13.11.15)	4	-25.75	76.20	70.25
Metabolism of Aromatic Compounds	Metabolism of central aromatic intermediates	Central meta-cleavage pathway of aromatic compound degradation	3,4-dihydroxyphenylacetate 2,3-dioxygenase	4	-25.75	76.20	70.25
Metabolism of Aromatic Compounds	Metabolism of central aromatic intermediates	Central meta-cleavage pathway of aromatic compound degradation	3,4-dihydroxyphenylacetate 2,3-dioxygenase (EC 1.13.11.15)	4	-25.75	76.20	70.25
Clustering-based subsystems	Molybdopterin oxidoreductase	CBSS-269799.3.peg.2220	Molybdopterin oxidoreductase (EC 1.2.7.-)	4	-82.50	72.85	187.25
Clustering-based subsystems	Monosaccharides	Unspecified monosaccharide transport cluster	Unspecified monosaccharide ABC transport system, permease component Ia (FIG025991)	4	-20.50	67.20	69.00
Clustering-based subsystems	Monosaccharides	Unspecified monosaccharide transport cluster	Unspecified monosaccharide ABC transport system, permease component Ib (FIG143636)	4	-20.50	67.20	69.00
Carbohydrates	One-carbon Metabolism	One-carbon metabolism by tetrahydropterines	5,10-methylenetetrahydrofolate reductase (EC 1.5.1.20)	4	-34.40	72.86	95.80
Carbohydrates	One-carbon Metabolism	Serine-glyoxylate cycle	5,10-methylenetetrahydrofolate reductase (EC 1.5.1.20)	4	-34.40	72.86	95.80
Carbohydrates	One-carbon Metabolism	Serine-glyoxylate cycle	Isocitrate lyase (EC 4.1.3.1)	4	-114.00	76.55	243.00
Miscellaneous	Plant-Prokaryote DOE project	At5g63420	YgjD/Kae1/Qri7 family, required for N6-threonylcarbamoyl adenosine t(6)A37 modification in tRNA	4	-46.25	78.16	118.00
Miscellaneous	Plant-Prokaryote DOE project	COG2078	COG1180: Radical SAM, Pyruvate-formate lyase-activating enzyme like	4	-33.00	62.75	96.83
Miscellaneous	Plant-Prokaryote DOE project	PROSC	Ornithine cyclodeaminase (EC 4.3.1.12)	4	-23.80	65.87	83.80
Miscellaneous	Plant-Prokaryote DOE project	YrdC-YciO-Sua5 protein family	YgjD/Kae1/Qri7 family, required for N6-threonylcarbamoyl adenosine t(6)A37 modification in tRNA	4	-46.25	78.16	118.00
Carbohydrates	Polysaccharides	Glycogen metabolism	1,4-alpha-glucan (glycogen) branching enzyme, GH-13-type (EC 2.4.1.18)	4	-115.75	75.03	252.25
Protein Metabolism	Protein biosynthesis	Ribosome LSU bacterial	LSU ribosomal protein L1p (L10Ae)	4	-46.60	72.43	127.40
Protein Metabolism	Protein biosynthesis	Ribosome LSU bacterial	LSU ribosomal protein L20p	4	-33.75	68.00	104.50
Protein Metabolism	Protein degradation	Proteolysis in bacteria, ATP-dependent	Membrane-associated protein containing a homolog of PilT-like ATPase N-terminal domain, YACL B.subtilis ortholog	4	-27.60	71.13	82.00
Protein Metabolism	Protein folding	Peptidyl-prolyl cis-trans isomerase	Peptidyl-prolyl cis-trans isomerase ppiD (EC 5.2.1.8)	4	-15.75	65.34	63.00
Nucleosides and Nucleotides	Purines	De Novo Purine Biosynthesis	IMP cyclohydrolase (EC 3.5.4.10)	4	-33.75	69.77	104.25
Nucleosides and Nucleotides	Purines	De Novo Purine Biosynthesis	Phosphoribosylaminoimidazolecarboxamide formyltransferase (EC 2.1.2.3)	4	-33.75	69.77	104.25
Nucleosides and Nucleotides	Purines	Purine conversions	5'-nucleotidase (EC 3.1.3.5)	4	-54.00	76.50	126.17
Nucleosides and Nucleotides	Pyrimidines	De Novo Pyrimidine Synthesis	Orotidine 5'-phosphate decarboxylase (EC 4.1.1.23)	4	-30.75	77.06	81.25
Nucleosides and Nucleotides	Pyrimidines	pyrimidine conversions	5'-nucleotidase (EC 3.1.3.5)	4	-54.00	76.50	126.17
Cofactors, Vitamins, Prosthetic Groups, Pigments	Riboflavin, FMN, FAD	riboflavin to FAD	3,4-dihydroxy-2-butanone 4-phosphate synthase	4	-76.83	72.81	194.50
Cofactors, Vitamins, Prosthetic Groups, Pigments	Riboflavin, FMN, FAD	Riboflavin, FMN and FAD metabolism	3,4-dihydroxy-2-butanone 4-phosphate synthase	4	-76.83	72.81	194.50
Cofactors, Vitamins, Prosthetic Groups, Pigments	Riboflavin, FMN, FAD	Riboflavin, FMN and FAD metabolism	GTP cyclohydrolase II (EC 3.5.4.25)	4	-76.83	72.81	194.50
RNA Metabolism	RNA processing and modification	RNA methylation	Ribosomal RNA large subunit methyltransferase N (EC 2.1.1.-)	4	-32.60	68.00	100.20
RNA Metabolism	RNA processing and modification	rRNA modification Bacteria	Ribosomal RNA large subunit methyltransferase N (EC 2.1.1.-)	4	-32.60	68.00	100.20
RNA Metabolism	RNA processing and modification	tRNA modification Archaea	COG1180: Radical SAM, Pyruvate-formate lyase-activating enzyme like	4	-33.00	62.75	96.83
RNA Metabolism	RNA processing and modification	tRNA modification yeast cytoplasmic	YgjD/Kae1/Qri7 family, required for N6-threonylcarbamoyl adenosine t(6)A37 modification in tRNA	4	-46.25	78.16	118.00
RNA Metabolism	RNA processing and modification	tRNA modification yeast mitochondrial	YgjD/Kae1/Qri7 family, required for N6-threonylcarbamoyl adenosine t(6)A37 modification in tRNA	4	-46.25	78.16	118.00
Cofactors, Vitamins, Prosthetic Groups, Pigments	Tetrapyrroles	Coenzyme B12 biosynthesis	Uroporphyrinogen-III methyltransferase (EC 2.1.1.107)	4	-25.80	72.31	78.00
Cofactors, Vitamins, Prosthetic Groups, Pigments	Tetrapyrroles	Heme and Siroheme Biosynthesis	Uroporphyrinogen-III methyltransferase (EC 2.1.1.107)	4	-25.80	72.31	78.00
Clustering-based subsystems	Two related proteases	CBSS-257314.1.peg.676	Unspecified monosaccharide ABC transport system, permease component I	4	-20.50	67.20	69.00
Clustering-based subsystems	Two related proteases	CBSS-257314.1.peg.676	Unspecified monosaccharide ABC transport system, permease component Ia (FIG025991)	4	-20.50	67.20	69.00
Clustering-based subsystems	Two related proteases	CBSS-257314.1.peg.676	Unspecified monosaccharide ABC transport system, permease component Ib (FIG143636)	4	-20.50	67.20	69.00
Nucleosides and Nucleotides	-	Adenosyl nucleosidases	Purine nucleoside phosphorylase (EC 2.4.2.1)	4	-85.50	78.23	193.00
Clustering-based subsystems	-	Aerotolerance operon in Bacteroides and potentially orthologous operons in other organisms	MoxR-like ATPase in aerotolerance operon	4	-43.60	70.91	120.20
Clustering-based subsystems	-	Allophanate hydrolase 2 and Biotin carboxylase cluster	Biotin carboxyl carrier protein	4	-18.00	77.34	57.50
Nitrogen Metabolism	-	Ammonia assimilation	Glutamate synthase [NADPH] small chain (EC 1.4.1.13)	4	-36.75	68.42	102.00
Metabolism of Aromatic Compounds	-	Aromatic Amin Catabolism	4-hydroxyphenylacetate 3-monooxygenase (EC 1.14.13.3)	4	-85.50	76.36	194.00
Clustering-based subsystems	-	Bacterial Cell Division	Rod shape-determining protein MreC	4	-23.25	65.87	86.50
Cell Division and Cell Cycle	-	Bacterial Cytoskeleton	Rod shape-determining protein MreC	4	-23.25	65.87	86.50
Regulation and Cell signaling	-	cAMP signaling in bacteria	Adenylate cyclase (EC 4.6.1.1)	4	-15.50	61.03	63.75
Regulation and Cell signaling	-	cAMP signaling in bacteria	cAMP-binding proteins - catabolite gene activator and regulatory subunit of cAMP-dependent protein kinases	4	-26.75	61.28	93.75
Clustering-based subsystems	-	CBSS-138119.3.peg.2719	FIG146085: 3'-to-5' oligoribonuclease A, Bacillus type	4	-21.50	62.79	77.75
Clustering-based subsystems	-	CBSS-138119.3.peg.2719	tRNA pseudouridine synthase B (EC 4.2.1.70)	4	-45.50	68.38	122.00
Clustering-based subsystems	-	CBSS-176279.3.peg.868	LSU ribosomal protein L21p	4	-22.20	70.00	77.20
Clustering-based subsystems	-	CBSS-176299.4.peg.1996B	Uridylate kinase (EC 2.7.4.-)	4	-54.75	71.47	148.25
Clustering-based subsystems	-	CBSS-228410.1.peg.134	DNA polymerase III epsilon subunit (EC 2.7.7.7)	4	-9.75	63.87	52.25
Clustering-based subsystems	-	CBSS-296591.1.peg.2330	NAD-dependent epimerase/dehydratase	4	-50.75	71.96	129.50
Clustering-based subsystems	-	CBSS-312309.3.peg.1965	Uridylate kinase (EC 2.7.4.-)	4	-54.75	71.47	148.25
Clustering-based subsystems	-	CBSS-316273.3.peg.448	FIG017823: ATPase, MoxR family	4	-51.25	69.56	140.50
Clustering-based subsystems	-	CBSS-350688.3.peg.1509	SSU ribosomal protein S15p (S13e)	4	-27.25	72.39	82.25
Clustering-based subsystems	-	CBSS-350688.3.peg.1509	tRNA pseudouridine synthase B (EC 4.2.1.70)	4	-45.50	68.38	122.00
Clustering-based subsystems	-	CBSS-56780.10.peg.1536	Phosphate starvation-inducible protein PhoH, predicted ATPase	4	-86.25	79.88	194.25
Clustering-based subsystems	-	CBSS-83333.1.peg.946	Cell division inhibitor	4	-24.80	62.59	89.80
Clustering-based subsystems	-	Cell division-ribosomal stress proteins cluster	Peptidyl-tRNA hydrolase (EC 3.1.1.29)	4	-23.50	61.61	86.75
Clustering-based subsystems	-	Cluster co-expressed with butyrate metabolism cluster	Potassium uptake protein TrkH	4	-71.00	71.23	180.75
Clustering-based subsystems	-	Conserved gene cluster associated with Met-tRNA formyltransferase	Serine/threonine protein kinase PrkC, regulator of stationary phase	4	-18.25	62.61	70.25
Nitrogen Metabolism	-	Denitrification	Nitrous-oxide reductase (EC 1.7.99.6)	4	-63.40	62.64	173.60
Stress Response	-	Dimethylarginine metabolism	Ornithine aminotransferase (EC 2.6.1.13)	4	-53.00	68.15	141.75
Iron acquisition and metabolism	-	Heme, hemin uptake and utilization systems in GramNegatives	Electron transfer flavoprotein, beta subunit	4	-26.50	64.21	89.50
Phosphorus Metabolism	-	High affinity phosphate transporter and control of PHO regulon	Phosphate transport system regulatory protein PhoU	4	-58.00	75.92	138.75
Clustering-based subsystems	-	LMPTP YwlE cluster	Protein-N(5)-glutamine methyltransferase PrmC, methylates polypeptide chain release factors RF1 and RF2	4	-29.00	66.80	91.50
Miscellaneous	-	Muconate lactonizing enzyme family	N-acylamino acid racemase	4	-78.25	78.50	172.50
Clustering-based subsystems	-	Nucleoside Catabolism cluster	Purine nucleoside phosphorylase (EC 2.4.2.1)	4	-85.50	78.23	193.00
Clustering-based subsystems	-	Nucleoside Catabolism cluster	UTP--glucose-1-phosphate uridylyltransferase (EC 2.7.7.9)	4	-44.25	66.92	128.75
Phosphorus Metabolism	-	P uptake (cyanobacteria)	Phosphate starvation-inducible protein PhoH	4	-86.25	79.88	194.25
Cell Wall and Capsule	-	Peptidoglycan Biosynthesis	Glucosamine-1-phosphate N-acetyltransferase (EC 2.3.1.157)	4	-24.50	61.44	90.75
Cell Wall and Capsule	-	Peptidoglycan Biosynthesis	N-acetylglucosamine-1-phosphate uridyltransferase (EC 2.7.7.23)	4	-24.50	61.44	90.75
Cell Wall and Capsule	-	Peptidoglycan Biosynthesis	UDP-N-acetylglucosamine 1-carboxyvinyltransferase (EC 2.5.1.7)	4	-56.80	70.19	159.00
Cell Wall and Capsule	-	Peptidoglycan Biosynthesis	UDP-N-acetylmuramoylalanyl-D-glutamate--2,6-diaminopimelate ligase (EC 6.3.2.13)	4	-17.50	63.88	72.50
Cell Wall and Capsule	-	Peptidoglycan biosynthesis--gjo	UDP-N-acetylmuramoylalanyl-D-glutamate--2,6-diaminopimelate ligase (EC 6.3.2.13)	4	-17.50	63.88	72.50
Dormancy and Sporulation	-	Persister Cells	Cell division inhibitor	4	-24.80	62.59	89.80
Phosphorus Metabolism	-	Phosphate metabolism	NAD(P) transhydrogenase subunit beta (EC 1.6.1.2)	4	-73.75	75.72	180.00
Phosphorus Metabolism	-	Phosphate metabolism	Phosphate starvation-inducible protein PhoH, predicted ATPase	4	-86.25	79.88	194.25
Phosphorus Metabolism	-	Phosphate metabolism	Phosphate transport system regulatory protein PhoU	4	-58.00	75.92	138.75
Potassium metabolism	-	Potassium homeostasis	Potassium channel protein	4	-17.00	61.16	71.50
Potassium metabolism	-	Potassium homeostasis	Potassium uptake protein TrkH	4	-71.00	71.23	180.75
Clustering-based subsystems	-	RNA modification and chromosome partitioning cluster	GTPase and tRNA-U34 5-formylation enzyme TrmE	4	-63.60	75.00	170.00
Clustering-based subsystems	-	RNA modification cluster	GTPase and tRNA-U34 5-formylation enzyme TrmE	4	-63.60	75.00	170.00
Regulation and Cell signaling	-	Sex pheromones in Enterococcus faecalis and other Firmicutes	Lipoprotein signal peptidase (EC 3.4.23.36)	4	-21.80	64.95	77.20
Stress Response	-	SigmaB stress responce regulation	Serine phosphatase RsbU, regulator of sigma subunit	4	-10.60	70.41	47.60
Dormancy and Sporulation	-	Sporulation-associated proteins with broader functions	Peptidyl-tRNA hydrolase (EC 3.1.1.29)	4	-23.50	61.61	86.75
Carbohydrates	-	Sugar utilization in Thermotogales	Beta-hexosaminidase (EC 3.2.1.52)	4	-28.25	62.71	98.00
Carbohydrates	-	Sugar utilization in Thermotogales	Glucose-6-phosphate 1-dehydrogenase (EC 1.1.1.49)	4	-81.25	67.42	213.25
Carbohydrates	-	Sugar utilization in Thermotogales	Ribose ABC transport system, permease protein RbsC (TC 3.A.1.2.1)	4	-24.00	66.76	75.25
Carbohydrates	-	Sugar utilization in Thermotogales	Transaldolase (EC 2.2.1.2)	4	-46.75	67.29	132.25
Sulfur Metabolism	-	Sulfur oxidation	Sulfite oxidase	4	-17.00	68.01	57.75
Cofactors, Vitamins, Prosthetic Groups, Pigments	-	Thiamin biosynthesis	Thiamin-phosphate pyrophosphorylase (EC 2.5.1.3)	4	-21.50	61.31	93.75
Membrane Transport	-	Ton and Tol transport systems	MotA/TolQ/ExbB proton channel family protein	4	-26.50	65.17	92.00
Membrane Transport	-	Transport of Manganese	Manganese transport protein MntH	4	-51.00	68.72	142.25
Membrane Transport	-	Transport of Zinc	Zinc ABC transporter, ATP-binding protein ZnuC	4	-12.00	62.03	56.25
Membrane Transport	-	Transport of Zinc	Zinc ABC transporter, periplasmic-binding protein ZnuA	4	-26.00	60.56	92.00
Clustering-based subsystems	-	tRNA-methylthiotransferase containing cluster	Apolipoprotein N-acyltransferase (EC 2.3.1.-)	4	-52.00	71.76	127.40
Cell Division and Cell Cycle	-	Two cell division clusters relating to chromosome partitioning	Ribosomal large subunit pseudouridine synthase B (EC 4.2.1.70)	4	-19.50	61.44	73.50
Cell Wall and Capsule	-	UDP-N-acetylmuramate from Fructose-6-phosphate Biosynthesis	Glucosamine-1-phosphate N-acetyltransferase (EC 2.3.1.157)	4	-24.50	61.44	90.75
Cell Wall and Capsule	-	UDP-N-acetylmuramate from Fructose-6-phosphate Biosynthesis	N-acetylglucosamine-1-phosphate uridyltransferase (EC 2.7.7.23)	4	-24.50	61.44	90.75
Cell Wall and Capsule	-	UDP-N-acetylmuramate from Fructose-6-phosphate Biosynthesis	UDP-N-acetylglucosamine 1-carboxyvinyltransferase (EC 2.5.1.7)	4	-56.80	70.19	159.00
Regulation and Cell signaling	-	Zinc regulated enzymes	Porphobilinogen synthase (EC 4.2.1.24)	4	-63.00	65.92	174.75
Membrane Transport	ABC transporters	ABC transporter alkylphosphonate (TC 3.A.1.9.1)	Phosphonate ABC transporter ATP-binding protein (TC 3.A.1.9.1)	4	-19.75	63.27	79.75
Membrane Transport	ABC transporters	ABC transporter oligopeptide (TC 3.A.1.5.1)	Oligopeptide transport ATP-binding protein OppF (TC 3.A.1.5.1)	4	-98.50	75.71	223.25
Stress Response	Acid stress	Acid resistance mechanisms	Biosynthetic arginine decarboxylase (EC 4.1.1.19)	4	-104.25	66.76	244.75
Amino Acids and Derivatives	Alanine, serine, and glycine	Glycine and Serine Utilization	Phosphoserine aminotransferase (EC 2.6.1.52)	4	-37.25	64.45	115.25
Amino Acids and Derivatives	Alanine, serine, and glycine	Serine Biosynthesis	Phosphoserine aminotransferase (EC 2.6.1.52)	4	-37.25	64.45	115.25
Clustering-based subsystems	alpha-proteobacterial cluster of hypotheticals	CBSS-52598.3.peg.2843	FIG017823: ATPase, MoxR family	4	-51.25	69.56	140.50
Carbohydrates	Aminosugars	Chitin and N-acetylglucosamine utilization	Beta-hexosaminidase (EC 3.2.1.52)	4	-28.25	62.71	98.00
Carbohydrates	Aminosugars	N-Acetyl-Galactosamine and Galactosamine Utilization	Beta-hexosaminidase (EC 3.2.1.52)	4	-28.25	62.71	98.00
Amino Acids and Derivatives	Arginine; urea cycle, polyamines	Arginine and Ornithine Degradation	Agmatinase (EC 3.5.3.11)	4	-49.25	77.23	113.25
Amino Acids and Derivatives	Arginine; urea cycle, polyamines	Arginine and Ornithine Degradation	Arginase (EC 3.5.3.1)	4	-32.75	72.38	88.25
Amino Acids and Derivatives	Arginine; urea cycle, polyamines	Arginine and Ornithine Degradation	Biosynthetic arginine decarboxylase (EC 4.1.1.19)	4	-104.25	66.76	244.75
Amino Acids and Derivatives	Arginine; urea cycle, polyamines	Arginine and Ornithine Degradation	Ornithine aminotransferase (EC 2.6.1.13)	4	-53.00	68.15	141.75
Amino Acids and Derivatives	Arginine; urea cycle, polyamines	Arginine Biosynthesis extended	Acetylornithine deacetylase (EC 3.5.1.16)	4	-25.00	69.15	80.40
Amino Acids and Derivatives	Arginine; urea cycle, polyamines	Arginine Biosynthesis extended	N-acetyl-gamma-glutamyl-phosphate reductase (EC 1.2.1.38)	4	-37.50	67.04	109.50
Amino Acids and Derivatives	Arginine; urea cycle, polyamines	Cyanophycin Metabolism	Asparagine synthetase [glutamine-hydrolyzing] (EC 6.3.5.4)	4	-36.00	67.17	108.00
Amino Acids and Derivatives	Arginine; urea cycle, polyamines	Polyamine Metabolism	Agmatinase (EC 3.5.3.11)	4	-49.25	77.23	113.25
Amino Acids and Derivatives	Arginine; urea cycle, polyamines	Polyamine Metabolism	Biosynthetic arginine decarboxylase (EC 4.1.1.19)	4	-104.25	66.76	244.75
Amino Acids and Derivatives	Arginine; urea cycle, polyamines	Polyamine Metabolism	S-adenosylmethionine decarboxylase proenzyme (EC 4.1.1.50), prokaryotic class 1B	4	-36.75	71.58	96.50
Amino Acids and Derivatives	Arginine; urea cycle, polyamines	Putrescine utilization pathways	Gamma-aminobutyrate:alpha-ketoglutarate aminotransferase (EC 2.6.1.19)	4	-22.00	66.88	72.00
Amino Acids and Derivatives	Aromatic amino acids and derivatives	Aromatic amino acid degradation	2-hydroxyhepta-2,4-diene-1,7-dioate isomerase (EC 5.3.3.-)	4	-42.75	62.69	135.25
Amino Acids and Derivatives	Aromatic amino acids and derivatives	Aromatic amino acid degradation	5-carboxymethyl-2-oxo-hex-3- ene-1,7-dioate decarboxylase (EC 4.1.1.68)	4	-42.75	62.69	135.25
Amino Acids and Derivatives	Aromatic amino acids and derivatives	Chorismate: Intermediate for synthesis of Tryptophan, PAPA antibiotics, PABA, 3-hydroxyanthranilate and more.	Anthranilate synthase, amidotransferase component (EC 4.1.3.27)	4	-48.00	77.66	123.25
Amino Acids and Derivatives	Aromatic amino acids and derivatives	Chorismate: Intermediate for synthesis of Tryptophan, PAPA antibiotics, PABA, 3-hydroxyanthranilate and more.	Phosphoribosylformimino-5-aminoimidazole carboxamide ribotide isomerase (EC 5.3.1.16)	4	-30.50	70.97	92.50
Amino Acids and Derivatives	Aromatic amino acids and derivatives	Tryptophan synthesis	Anthranilate synthase, amidotransferase component (EC 4.1.3.27)	4	-48.00	77.66	123.25
Respiration	ATP synthases	F0F1-type ATP synthase	ATP synthase A chain (EC 3.6.3.14)	4	-32.75	64.15	99.75
Respiration	ATP synthases	F0F1-type ATP synthase	ATP synthase gamma chain (EC 3.6.3.14)	4	-21.75	67.39	75.00
Respiration	ATP synthases	V-Type ATP synthase	V-type ATP synthase subunit D (EC 3.6.3.14)	4	-41.75	76.73	109.25
Clustering-based subsystems	Biosynthesis of galactoglycans and related lipopolysacharides	CBSS-258594.1.peg.3339	cAMP-binding proteins - catabolite gene activator and regulatory subunit of cAMP-dependent protein kinases	4	-26.75	61.28	93.75
Clustering-based subsystems	Biosynthesis of galactoglycans and related lipopolysacharides	CBSS-258594.1.peg.3339	Undecaprenyl-phosphate galactosephosphotransferase (EC 2.7.8.6)	4	-42.40	70.36	119.40
Clustering-based subsystems	Biosynthesis of galactoglycans and related lipopolysacharides	CBSS-376686.6.peg.291	Apolipoprotein N-acyltransferase (EC 2.3.1.-)	4	-52.00	71.76	127.40
Cofactors, Vitamins, Prosthetic Groups, Pigments	Biotin	Biotin biosynthesis	Biotin synthase (EC 2.8.1.6)	4	-34.00	70.22	100.75
Amino Acids and Derivatives	Branched-chain amino acids	Branched chain amino acid degradation regulons	Electron transfer flavoprotein, beta subunit	4	-26.50	64.21	89.50
Amino Acids and Derivatives	Branched-chain amino acids	Branched chain amino acid degradation regulons	Isovaleryl-CoA dehydrogenase (EC 1.3.99.10)	4	-31.50	61.94	105.75
Amino Acids and Derivatives	Branched-chain amino acids	Branched chain amino acid degradation regulons	Leucine dehydrogenase (EC 1.4.1.9)	4	-41.25	68.28	125.25
Amino Acids and Derivatives	Branched-chain amino acids	Branched chain amino acid degradation regulons	Methylcrotonyl-CoA carboxylase carboxyl transferase subunit (EC 6.4.1.4)	4	-142.50	79.44	301.50
Amino Acids and Derivatives	Branched-chain amino acids	Branched-Chain Amino Acid Biosynthesis	3-isopropylmalate dehydrogenase (EC 1.1.1.85)	4	-69.25	60.76	209.75
Amino Acids and Derivatives	Branched-chain amino acids	Branched-Chain Amino Acid Biosynthesis	Leucine dehydrogenase (EC 1.4.1.9)	4	-41.25	68.28	125.25
Amino Acids and Derivatives	Branched-chain amino acids	HMG CoA Synthesis	Isovaleryl-CoA dehydrogenase (EC 1.3.99.10)	4	-31.50	61.94	105.75
Amino Acids and Derivatives	Branched-chain amino acids	HMG CoA Synthesis	Methylcrotonyl-CoA carboxylase carboxyl transferase subunit (EC 6.4.1.4)	4	-142.50	79.44	301.50
Amino Acids and Derivatives	Branched-chain amino acids	Leucine Biosynthesis	3-isopropylmalate dehydrogenase (EC 1.1.1.85)	4	-69.25	60.76	209.75
Amino Acids and Derivatives	Branched-chain amino acids	Leucine Degradation and HMG-CoA Metabolism	Isovaleryl-CoA dehydrogenase (EC 1.3.99.10)	4	-31.50	61.94	105.75
Amino Acids and Derivatives	Branched-chain amino acids	Leucine Degradation and HMG-CoA Metabolism	Leucine dehydrogenase (EC 1.4.1.9)	4	-41.25	68.28	125.25
Amino Acids and Derivatives	Branched-chain amino acids	Leucine Degradation and HMG-CoA Metabolism	Methylcrotonyl-CoA carboxylase carboxyl transferase subunit (EC 6.4.1.4)	4	-142.50	79.44	301.50
Cell Wall and Capsule	Capsular and extracellular polysacchrides	Alginate metabolism	Mannose-1-phosphate guanylyltransferase (GDP) (EC 2.7.7.22)	4	-37.00	71.29	103.40
Cell Wall and Capsule	Capsular and extracellular polysacchrides	Capsular heptose biosynthesis	dTDP-4-dehydrorhamnose 3,5-epimerase (EC 5.1.3.13)	4	-43.20	66.05	123.80
Cell Wall and Capsule	Capsular and extracellular polysacchrides	dTDP-rhamnose synthesis	dTDP-4-dehydrorhamnose 3,5-epimerase (EC 5.1.3.13)	4	-43.20	66.05	123.80
Cell Wall and Capsule	Capsular and extracellular polysacchrides	Exopolysaccharide Biosynthesis	Undecaprenyl-phosphate galactosephosphotransferase (EC 2.7.8.6)	4	-42.40	70.36	119.40
Cell Wall and Capsule	Capsular and extracellular polysacchrides	Rhamnose containing glycans	dTDP-4-dehydrorhamnose 3,5-epimerase (EC 5.1.3.13)	4	-43.20	66.05	123.80
Cell Wall and Capsule	Capsular and extracellular polysacchrides	Sialic Acid Metabolism	Glucosamine-1-phosphate N-acetyltransferase (EC 2.3.1.157)	4	-24.50	61.44	90.75
Cell Wall and Capsule	Capsular and extracellular polysacchrides	Sialic Acid Metabolism	N-acetylglucosamine-1-phosphate uridyltransferase (EC 2.7.7.23)	4	-24.50	61.44	90.75
Cell Wall and Capsule	Capsular and extracellular polysacchrides	Streptococcal Hyaluronic Acid Capsule	UTP--glucose-1-phosphate uridylyltransferase (EC 2.7.7.9)	4	-44.25	66.92	128.75
Carbohydrates	Central carbohydrate metabolism	Dehydrogenase complexes	Acetoin dehydrogenase E1 component beta-subunit (EC 1.2.4.-)	4	-65.75	71.23	167.50
Carbohydrates	Central carbohydrate metabolism	Dehydrogenase complexes	Pyruvate dehydrogenase E1 component alpha subunit (EC 1.2.4.1)	4	-39.50	65.60	121.75
Carbohydrates	Central carbohydrate metabolism	Entner-Doudoroff Pathway	Glucose-6-phosphate 1-dehydrogenase (EC 1.1.1.49)	4	-81.25	67.42	213.25
Carbohydrates	Central carbohydrate metabolism	Entner-Doudoroff Pathway	Phosphoglycerate mutase (EC 5.4.2.1)	4	-28.60	63.93	91.20
Carbohydrates	Central carbohydrate metabolism	Glycolate, glyoxylate interconversions	Glyoxylate reductase (EC 1.1.1.79)	4	-39.60	70.69	117.20
Carbohydrates	Central carbohydrate metabolism	Glycolysis and Gluconeogenesis	Fructose-1,6-bisphosphatase, GlpX type (EC 3.1.3.11)	4	-62.50	83.11	154.00
Carbohydrates	Central carbohydrate metabolism	Glycolysis and Gluconeogenesis	Phosphoenolpyruvate synthase (EC 2.7.9.2)	4	-45.50	61.55	139.00
Carbohydrates	Central carbohydrate metabolism	Glycolysis and Gluconeogenesis	Phosphoglycerate mutase (EC 5.4.2.1)	4	-28.60	63.93	91.20
Carbohydrates	Central carbohydrate metabolism	Glycolysis and Gluconeogenesis, including Archaeal enzymes	Fructose-1,6-bisphosphatase, GlpX type (EC 3.1.3.11)	4	-62.50	83.11	154.00
Carbohydrates	Central carbohydrate metabolism	Glycolysis and Gluconeogenesis, including Archaeal enzymes	Phosphoenolpyruvate synthase (EC 2.7.9.2)	4	-45.50	61.55	139.00
Carbohydrates	Central carbohydrate metabolism	Glycolysis and Gluconeogenesis, including Archaeal enzymes	Phosphoglycerate mutase (EC 5.4.2.1)	4	-28.60	63.93	91.20
Carbohydrates	Central carbohydrate metabolism	Methylglyoxal Metabolism	Aldehyde dehydrogenase B (EC 1.2.1.22)	4	-97.25	70.69	227.25
Carbohydrates	Central carbohydrate metabolism	Pentose phosphate pathway	Glucose-6-phosphate 1-dehydrogenase (EC 1.1.1.49)	4	-81.25	67.42	213.25
Carbohydrates	Central carbohydrate metabolism	Pentose phosphate pathway	Transaldolase (EC 2.2.1.2)	4	-46.75	67.29	132.25
Carbohydrates	Central carbohydrate metabolism	Pyruvate metabolism I: anaplerotic reactions, PEP	Phosphoenolpyruvate synthase (EC 2.7.9.2)	4	-45.50	61.55	139.00
Carbohydrates	Central carbohydrate metabolism	Pyruvate metabolism II: acetyl-CoA, acetogenesis from pyruvate	NAD-dependent protein deacetylase of SIR2 family	4	-48.25	72.63	117.75
Carbohydrates	Central carbohydrate metabolism	Pyruvate metabolism II: acetyl-CoA, acetogenesis from pyruvate	Pyruvate dehydrogenase E1 component alpha subunit (EC 1.2.4.1)	4	-39.50	65.60	121.75
Clustering-based subsystems	Choline bitartrate degradation, putative	CBSS-344610.3.peg.2335	3-isopropylmalate dehydrogenase (EC 1.1.1.85)	4	-69.25	60.76	209.75
Clustering-based subsystems	Clustering-based subsystems	Sporulation-related Hypotheticals	UDP-N-acetylglucosamine 1-carboxyvinyltransferase (EC 2.5.1.7)	4	-56.80	70.19	159.00
Carbohydrates	CO2 fixation	Calvin-Benson cycle	Fructose-1,6-bisphosphatase, GlpX type (EC 3.1.3.11)	4	-62.50	83.11	154.00
Cofactors, Vitamins, Prosthetic Groups, Pigments	Coenzyme A	Coenzyme A Biosynthesis	Dephospho-CoA kinase (EC 2.7.1.24)	4	-41.75	70.27	114.75
Cofactors, Vitamins, Prosthetic Groups, Pigments	Coenzyme F420	Coenzyme F420 synthesis	7,8-didemethyl-8-hydroxy-5-deazariboflavin synthase subunit 1	4	-35.25	65.05	111.00
Stress Response	Cold shock	Cold shock, CspA family of proteins	Cold shock protein CspG	4	-19.50	78.89	55.25
Clustering-based subsystems	Cytochrome biogenesis	CBSS-196164.1.peg.1690	Iron-sulfur cluster assembly protein SufD	4	-74.40	65.80	187.00
Stress Response	Detoxification	D-tyrosyl-tRNA(Tyr) deacylase	D-tyrosyl-tRNA(Tyr) deacylase	4	-26.00	63.30	95.50
Nucleosides and Nucleotides	Detoxification	Nudix proteins (nucleoside triphosphate hydrolases)	Hypothetical nudix hydrolase YeaB	4	-19.20	69.57	62.00
Carbohydrates	Di- and oligosaccharides	Maltose and Maltodextrin Utilization	Alpha-glucosidase (EC 3.2.1.20)	4	-63.50	65.64	167.75
Clustering-based subsystems	DNA polymerase III epsilon cluster	CBSS-342610.3.peg.1536	DNA polymerase III epsilon subunit (EC 2.7.7.7)	4	-9.75	63.87	52.25
DNA Metabolism	DNA repair	DNA repair, bacterial	Endonuclease V (EC 3.1.21.7)	4	-21.50	62.81	76.25
DNA Metabolism	DNA replication	DNA topoisomerases, Type I, ATP-independent	DNA topoisomerase V	4	-19.75	63.09	69.50
DNA Metabolism	DNA replication	DNA-replication	DNA polymerase III epsilon subunit (EC 2.7.7.7)	4	-9.75	63.87	52.25
Clustering-based subsystems	D-tyrosyl-tRNA(Tyr) deacylase (EC 3.1.-.-) cluster	CBSS-342610.3.peg.283	D-tyrosyl-tRNA(Tyr) deacylase	4	-26.00	63.30	95.50
Respiration	Electron accepting reactions	Anaerobic respiratory reductases	Arsenate reductase (EC 1.20.4.1)	4	-30.75	65.33	93.50
Respiration	Electron donating reactions	NiFe hydrogenase maturation	[NiFe] hydrogenase metallocenter assembly protein HypD	4	-77.25	67.04	193.50
Respiration	Electron donating reactions	NiFe hydrogenase maturation	[NiFe] hydrogenase metallocenter assembly protein HypF	4	-25.25	65.65	87.25
Respiration	Electron donating reactions	Respiratory Complex I	NADH-ubiquinone oxidoreductase chain C (EC 1.6.5.3)	4	-75.25	75.16	161.75
Respiration	Electron donating reactions	Respiratory Complex I	NADH-ubiquinone oxidoreductase chain J (EC 1.6.5.3)	4	-18.00	62.80	69.50
Fatty Acids, Lipids, and Isoprenoids	Fatty acids	Fatty Acid Biosynthesis FASII	Biotin carboxyl carrier protein	4	-18.00	77.34	57.50
Carbohydrates	Fermentation	Acetoin, butanediol metabolism	Acetoin dehydrogenase E1 component beta-subunit (EC 1.2.4.-)	4	-65.75	71.23	167.50
Carbohydrates	Fermentation	Acetone Butanol Ethanol Synthesis	Electron transfer flavoprotein, beta subunit	4	-26.50	64.21	89.50
Carbohydrates	Fermentation	Acetyl-CoA fermentation to Butyrate	Electron transfer flavoprotein, beta subunit	4	-26.50	64.21	89.50
Motility and Chemotaxis	Flagellar motility in Prokaryota	Flagellar motility	Flagellin	4	-18.00	66.04	68.75
Motility and Chemotaxis	Flagellar motility in Prokaryota	Flagellum	Flagellar hook protein FlgE	4	-30.75	60.50	109.00
Motility and Chemotaxis	Flagellar motility in Prokaryota	Flagellum	Flagellar sensor histidine kinase FleS	4	-34.50	69.27	109.00
Cofactors, Vitamins, Prosthetic Groups, Pigments	Folate and pterines	5-FCL-like protein	Methylenetetrahydrofolate dehydrogenase (NADP+) (EC 1.5.1.5) / Methenyltetrahydrofolate cyclohydrolase (EC 3.5.4.9)	4	-45.25	68.48	130.50
Cofactors, Vitamins, Prosthetic Groups, Pigments	Folate and pterines	5-FCL-like protein	Thiamin-phosphate pyrophosphorylase (EC 2.5.1.3)	4	-21.50	61.31	93.75
Cofactors, Vitamins, Prosthetic Groups, Pigments	Folate and pterines	Molybdenum cofactor biosynthesis	Molybdenum cofactor biosynthesis protein MoaB	4	-19.75	62.70	77.00
Cofactors, Vitamins, Prosthetic Groups, Pigments	Folate and pterines	YgfZ	Biotin synthase (EC 2.8.1.6)	4	-34.00	70.22	100.75
Cofactors, Vitamins, Prosthetic Groups, Pigments	Folate and pterines	YgfZ	Glutamate synthase [NADPH] small chain (EC 1.4.1.13)	4	-36.75	68.42	102.00
Cofactors, Vitamins, Prosthetic Groups, Pigments	Folate and pterines	YgfZ	GTPase and tRNA-U34 5-formylation enzyme TrmE	4	-63.60	75.00	170.00
Amino Acids and Derivatives	Glutamine, glutamate, aspartate, asparagine; ammonia assimilation	Glutamate and Aspartate uptake in Bacteria	Asparagine synthetase [glutamine-hydrolyzing] (EC 6.3.5.4)	4	-36.00	67.17	108.00
Amino Acids and Derivatives	Glutamine, glutamate, aspartate, asparagine; ammonia assimilation	Glutamine, Glutamate, Aspartate and Asparagine Biosynthesis	Asparagine synthetase [glutamine-hydrolyzing] (EC 6.3.5.4)	4	-36.00	67.17	108.00
Amino Acids and Derivatives	Glutamine, glutamate, aspartate, asparagine; ammonia assimilation	Glutamine, Glutamate, Aspartate and Asparagine Biosynthesis	Glutamate synthase [NADPH] small chain (EC 1.4.1.13)	4	-36.75	68.42	102.00
Cell Wall and Capsule	Gram-Negative cell wall components	KDO2-Lipid A biosynthesis	2-Keto-3-deoxy-D-manno-octulosonate-8-phosphate synthase (EC 2.5.1.55)	4	-67.00	69.24	179.50
Cell Wall and Capsule	Gram-Negative cell wall components	Major Outer Membrane Proteins	Outer membrane protein A precursor	4	-14.50	67.33	57.50
Cell Wall and Capsule	Gram-Negative cell wall components	Outer membrane	Outer membrane protein A precursor	4	-14.50	67.33	57.50
Cell Wall and Capsule	Gram-Negative cell wall components	Perosamine Synthesis Vibrio	Mannose-1-phosphate guanylyltransferase (GDP) (EC 2.7.7.22)	4	-37.00	71.29	103.40
Stress Response	Heat shock	Heat shock dnaK gene cluster extended	Ribosomal RNA small subunit methyltransferase E (EC 2.1.1.-)	4	-22.50	70.18	78.25
Amino Acids and Derivatives	Histidine Metabolism	Histidine Biosynthesis	Phosphoribosylformimino-5-aminoimidazole carboxamide ribotide isomerase (EC 5.3.1.16)	4	-30.50	70.97	92.50
Clustering-based subsystems	Hypothetical in Lysine biosynthetic cluster	CBSS-323850.3.peg.3269	Diaminopimelate decarboxylase (EC 4.1.1.20)	4	-57.25	76.18	136.00
Sulfur Metabolism	Inorganic sulfur assimilation	Inorganic Sulfur Assimilation	Ferredoxin--sulfite reductase (EC 1.8.7.1)	4	-57.00	74.79	146.80
Amino Acids and Derivatives	Lysine, threonine, methionine, and cysteine	Lysine Biosynthesis DAP Pathway	2,3,4,5-tetrahydropyridine-2,6-dicarboxylate N-succinyltransferase (EC 2.3.1.117)	4	-47.25	71.31	126.25
Amino Acids and Derivatives	Lysine, threonine, methionine, and cysteine	Lysine Biosynthesis DAP Pathway	Diaminopimelate decarboxylase (EC 4.1.1.20)	4	-57.25	76.18	136.00
Amino Acids and Derivatives	Lysine, threonine, methionine, and cysteine	Lysine fermentation	Electron transfer flavoprotein, beta subunit	4	-26.50	64.21	89.50
Amino Acids and Derivatives	Lysine, threonine, methionine, and cysteine	Methionine Biosynthesis	Methionine ABC transporter ATP-binding protein	4	-51.75	70.14	133.50
Amino Acids and Derivatives	Lysine, threonine, methionine, and cysteine	Methionine Degradation	Methionine ABC transporter ATP-binding protein	4	-51.75	70.14	133.50
Metabolism of Aromatic Compounds	Metabolism of central aromatic intermediates	4-Hydroxyphenylacetic acid catabolic pathway	2-hydroxyhepta-2,4-diene-1,7-dioate isomerase (EC 5.3.3.-)	4	-42.75	62.69	135.25
Metabolism of Aromatic Compounds	Metabolism of central aromatic intermediates	4-Hydroxyphenylacetic acid catabolic pathway	4-hydroxyphenylacetate 3-monooxygenase (EC 1.14.13.3)	4	-85.50	76.36	194.00
Metabolism of Aromatic Compounds	Metabolism of central aromatic intermediates	4-Hydroxyphenylacetic acid catabolic pathway	5-carboxymethyl-2-oxo-hex-3- ene-1,7-dioate decarboxylase (EC 4.1.1.68)	4	-42.75	62.69	135.25
Metabolism of Aromatic Compounds	Metabolism of central aromatic intermediates	Catechol branch of beta-ketoadipate pathway	3-oxoadipate CoA-transferase subunit B (EC 2.8.3.6)	4	-24.75	61.74	96.50
Metabolism of Aromatic Compounds	Metabolism of central aromatic intermediates	Catechol branch of beta-ketoadipate pathway	Beta-ketoadipate enol-lactone hydrolase (EC 3.1.1.24)	4	-21.25	65.92	71.00
Metabolism of Aromatic Compounds	Metabolism of central aromatic intermediates	Protocatechuate branch of beta-ketoadipate pathway	3-oxoadipate CoA-transferase subunit B (EC 2.8.3.6)	4	-24.75	61.74	96.50
Metabolism of Aromatic Compounds	Metabolism of central aromatic intermediates	Protocatechuate branch of beta-ketoadipate pathway	Beta-ketoadipate enol-lactone hydrolase (EC 3.1.1.24)	4	-21.25	65.92	71.00
Clustering-based subsystems	Molybdopterin oxidoreductase	CBSS-269799.3.peg.2220	ABC-type Fe3+ transport system protein	4	-31.75	69.69	91.75
Clustering-based subsystems	Molybdopterin oxidoreductase	CBSS-269799.3.peg.2220	Molybdenum transport protein, putative	4	-31.75	69.69	91.75
Clustering-based subsystems	Molybdopterin oxidoreductase	CBSS-269799.3.peg.2220	Molybdopterin oxidoreductase subunit, predicted	4	-30.00	70.06	77.00
Carbohydrates	Monosaccharides	Deoxyribose and Deoxynucleoside Catabolism	Purine nucleoside phosphorylase (EC 2.4.2.1)	4	-85.50	78.23	193.00
Carbohydrates	Monosaccharides	D-Galacturonate and D-Glucuronate Utilization	Alpha-glucosidase (EC 3.2.1.20)	4	-63.50	65.64	167.75
Carbohydrates	Monosaccharides	D-ribose utilization	Ribose ABC transport system, permease protein RbsC (TC 3.A.1.2.1)	4	-24.00	66.76	75.25
Carbohydrates	Monosaccharides	Mannose Metabolism	Mannose-1-phosphate guanylyltransferase (GDP) (EC 2.7.7.22)	4	-37.00	71.29	103.40
Cofactors, Vitamins, Prosthetic Groups, Pigments	NAD and NADP	NAD and NADP cofactor biosynthesis global	NAD kinase (EC 2.7.1.23)	4	-23.50	66.03	74.75
Cofactors, Vitamins, Prosthetic Groups, Pigments	NAD and NADP	NAD and NADP cofactor biosynthesis global	Niacin transporter NiaP	4	-14.00	80.57	49.60
Cofactors, Vitamins, Prosthetic Groups, Pigments	NAD and NADP	NAD consumption	NAD-dependent protein deacetylase of SIR2 family	4	-48.25	72.63	117.75
Cofactors, Vitamins, Prosthetic Groups, Pigments	NAD and NADP	NAD regulation	Niacin transporter NiaP	4	-14.00	80.57	49.60
Clustering-based subsystems	Nucleotidyl-phosphate metabolic cluster	CBSS-222523.1.peg.1311	Adenylate cyclase	4	-15.50	61.03	63.75
Clustering-based subsystems	Nucleotidyl-phosphate metabolic cluster	CBSS-222523.1.peg.1311	NAD kinase (EC 2.7.1.23)	4	-23.50	66.03	74.75
Carbohydrates	One-carbon Metabolism	One-carbon metabolism by tetrahydropterines	Methenyltetrahydrofolate cyclohydrolase (EC 3.5.4.9)	4	-45.25	68.48	130.50
Carbohydrates	One-carbon Metabolism	One-carbon metabolism by tetrahydropterines	Methylenetetrahydrofolate dehydrogenase (NADP+) (EC 1.5.1.5)	4	-45.25	68.48	130.50
Carbohydrates	One-carbon Metabolism	Serine-glyoxylate cycle	Methenyltetrahydrofolate cyclohydrolase (EC 3.5.4.9)	4	-45.25	68.48	130.50
Carbohydrates	One-carbon Metabolism	Serine-glyoxylate cycle	Methylcrotonyl-CoA carboxylase carboxyl transferase subunit (EC 6.4.1.4)	4	-142.50	79.44	301.50
Carbohydrates	One-carbon Metabolism	Serine-glyoxylate cycle	Methylenetetrahydrofolate dehydrogenase (NADP+) (EC 1.5.1.5)	4	-45.25	68.48	130.50
Sulfur Metabolism	Organic sulfur assimilation	Alkanesulfonate assimilation	ABC-type nitrate/sulfonate/bicarbonate transport system, ATPase component	4	-39.00	70.22	112.75
Stress Response	Osmotic stress	Osmoregulation	Outer membrane protein A precursor	4	-14.50	67.33	57.50
Stress Response	Oxidative stress	Redox-dependent regulation of nucleus processes	NAD-dependent protein deacetylase of SIR2 family	4	-48.25	72.63	117.75
Metabolism of Aromatic Compounds	Peripheral pathways for catabolism of aromatic compounds	Chloroaromatic degradation pathway	3-oxoadipate CoA-transferase subunit B (EC 2.8.3.6)	4	-24.75	61.74	96.50
Metabolism of Aromatic Compounds	Peripheral pathways for catabolism of aromatic compounds	Chloroaromatic degradation pathway	Beta-ketoadipate enol-lactone hydrolase (EC 3.1.1.24)	4	-21.25	65.92	71.00
Fatty Acids, Lipids, and Isoprenoids	Phospholipids	Glycerolipid and Glycerophospholipid Metabolism in Bacteria	Acyl-phosphate:glycerol-3-phosphate O-acyltransferase PlsY	4	-26.75	66.30	82.75
Fatty Acids, Lipids, and Isoprenoids	Phospholipids	Glycerolipid and Glycerophospholipid Metabolism in Bacteria	Aldehyde dehydrogenase B (EC 1.2.1.22)	4	-97.25	70.69	227.25
Miscellaneous	Plant-Prokaryote DOE project	At1g54520	Thiamin-phosphate pyrophosphorylase (EC 2.5.1.3)	4	-21.50	61.31	93.75
Miscellaneous	Plant-Prokaryote DOE project	At1g69340 At2g40600	NAD-dependent protein deacetylase of SIR2 family	4	-48.25	72.63	117.75
Miscellaneous	Plant-Prokaryote DOE project	At2g23840	HNH endonuclease family protein	4	-38.50	74.41	94.00
Miscellaneous	Plant-Prokaryote DOE project	At2g33980 At1g28960	FIG017823: ATPase, MoxR family	4	-51.25	69.56	140.50
Miscellaneous	Plant-Prokaryote DOE project	At2g33980 At1g28960	Hypothetical nudix hydrolase YeaB	4	-19.20	69.57	62.00
Miscellaneous	Plant-Prokaryote DOE project	At3g21300	RNA methyltransferase, TrmA family	4	-22.20	63.62	79.00
Miscellaneous	Plant-Prokaryote DOE project	At4g38090	Protein-N(5)-glutamine methyltransferase PrmC, methylates polypeptide chain release factors RF1 and RF2	4	-29.00	66.80	91.50
Miscellaneous	Plant-Prokaryote DOE project	At5g37530	Histidyl-tRNA synthetase (EC 6.1.1.21)	4	-28.20	65.59	90.00
Miscellaneous	Plant-Prokaryote DOE project	Biotin biosynthesis Experimental	Biotin synthase (EC 2.8.1.6)	4	-34.00	70.22	100.75
Miscellaneous	Plant-Prokaryote DOE project	COG0523	LSU ribosomal protein L21p	4	-22.20	70.00	77.20
Miscellaneous	Plant-Prokaryote DOE project	COG0523	LSU ribosomal protein L28p	4	-21.00	71.27	66.75
Miscellaneous	Plant-Prokaryote DOE project	COG0523	Zinc ABC transporter, ATP-binding protein ZnuC	4	-12.00	62.03	56.25
Miscellaneous	Plant-Prokaryote DOE project	COG0523	Zinc ABC transporter, periplasmic-binding protein ZnuA	4	-26.00	60.56	92.00
Miscellaneous	Plant-Prokaryote DOE project	COG2363	Thiamin-phosphate pyrophosphorylase (EC 2.5.1.3)	4	-21.50	61.31	93.75
Miscellaneous	Plant-Prokaryote DOE project	COG3760	Uncharacterized protein, similar to the N-terminal domain of Lon protease	4	-22.75	70.14	75.00
Miscellaneous	Plant-Prokaryote DOE project	Experimental - Histidine Degradation	Methenyltetrahydrofolate cyclohydrolase (EC 3.5.4.9)	4	-45.25	68.48	130.50
Miscellaneous	Plant-Prokaryote DOE project	Experimental-PTPS	Queuosine Biosynthesis QueE Radical SAM	4	-16.00	65.08	61.75
Miscellaneous	Plant-Prokaryote DOE project	Experimental-yggC	Fructose-1,6-bisphosphatase, GlpX type (EC 3.1.3.11)	4	-62.50	83.11	154.00
Miscellaneous	Plant-Prokaryote DOE project	Iojap	Adenylate cyclase (EC 4.6.1.1)	4	-15.50	61.03	63.75
Miscellaneous	Plant-Prokaryote DOE project	Iojap	LSU ribosomal protein L21p	4	-22.20	70.00	77.20
Miscellaneous	Plant-Prokaryote DOE project	Iojap	N-acetylglucosamine-1-phosphate uridyltransferase (EC 2.7.7.23)	4	-24.50	61.44	90.75
Miscellaneous	Plant-Prokaryote DOE project	Iron-sulfur cluster assembly	Iron-sulfur cluster assembly protein SufD	4	-74.40	65.80	187.00
Miscellaneous	Plant-Prokaryote DOE project	Niacin-Choline transport and metabolism	Niacin transporter NiaP	4	-14.00	80.57	49.60
Miscellaneous	Plant-Prokaryote DOE project	PROSC	Glucosamine-1-phosphate N-acetyltransferase (EC 2.3.1.157)	4	-24.50	61.44	90.75
Miscellaneous	Plant-Prokaryote DOE project	PROSC	N-acetylglucosamine-1-phosphate uridyltransferase (EC 2.7.7.23)	4	-24.50	61.44	90.75
Miscellaneous	Plant-Prokaryote DOE project	PROSC	Ornithine aminotransferase (EC 2.6.1.13)	4	-53.00	68.15	141.75
Miscellaneous	Plant-Prokaryote DOE project	PROSC	Transcriptional regulator, GntR family domain	4	-39.00	65.69	117.75
Miscellaneous	Plant-Prokaryote DOE project	Scaffold proteins for [4Fe-4S] cluster assembly (MRP family)	Scaffold protein for [4Fe-4S] cluster assembly, MRP-like, similar to chloroplast-targeted plant protein HCF101	4	-26.00	64.44	85.50
Miscellaneous	Plant-Prokaryote DOE project	YrdC-YciO-Sua5 protein family	Protein-N(5)-glutamine methyltransferase PrmC, methylates polypeptide chain release factors RF1 and RF2	4	-29.00	66.80	91.50
Protein Metabolism	Protein biosynthesis	Ribosome LSU bacterial	LSU ribosomal protein L21p	4	-22.20	70.00	77.20
Protein Metabolism	Protein biosynthesis	Ribosome LSU bacterial	LSU ribosomal protein L28p	4	-21.00	71.27	66.75
Protein Metabolism	Protein biosynthesis	Ribosome LSU bacterial	LSU ribosomal protein L3p (L3e)	4	-46.00	72.54	124.00
Protein Metabolism	Protein biosynthesis	Ribosome LSU bacterial	LSU ribosomal protein L6p (L9e)	4	-50.00	72.06	133.50
Protein Metabolism	Protein biosynthesis	Ribosome SSU bacterial	SSU ribosomal protein S13p (S18e)	4	-29.50	69.24	88.50
Protein Metabolism	Protein biosynthesis	Ribosome SSU bacterial	SSU ribosomal protein S15p (S13e)	4	-27.25	72.39	82.25
Protein Metabolism	Protein biosynthesis	Ribosome SSU bacterial	SSU ribosomal protein S9p (S16e)	4	-31.75	70.03	94.50
Protein Metabolism	Protein biosynthesis	Translation termination factors bacterial	Peptidyl-tRNA hydrolase (EC 3.1.1.29)	4	-23.50	61.61	86.75
Protein Metabolism	Protein biosynthesis	tRNA aminoacylation, His	Histidyl-tRNA synthetase (EC 6.1.1.21)	4	-28.20	65.59	90.00
Protein Metabolism	Protein biosynthesis	Universal GTPases	GTPase and tRNA-U34 5-formylation enzyme TrmE	4	-63.60	75.00	170.00
Protein Metabolism	Protein degradation	Proteasome bacterial	ATP-dependent Clp protease ATP-binding subunit ClpX	4	-72.25	78.47	172.75
Protein Metabolism	Protein degradation	Proteasome bacterial	Uncharacterized protein, similar to the N-terminal domain of Lon protease	4	-22.75	70.14	75.00
Protein Metabolism	Protein degradation	Proteolysis in bacteria, ATP-dependent	ATP-dependent Clp protease ATP-binding subunit ClpX	4	-72.25	78.47	172.75
Protein Metabolism	Protein processing and modification	G3E family of P-loop GTPases (metallocenter biosynthesis)	[NiFe] hydrogenase metallocenter assembly protein HypD	4	-77.25	67.04	193.50
Protein Metabolism	Protein processing and modification	G3E family of P-loop GTPases (metallocenter biosynthesis)	[NiFe] hydrogenase metallocenter assembly protein HypF	4	-25.25	65.65	87.25
Protein Metabolism	Protein processing and modification	G3E family of P-loop GTPases (metallocenter biosynthesis)	Cob(I)alamin adenosyltransferase PduO (EC 2.5.1.17)	4	-26.20	69.05	85.60
Protein Metabolism	Protein processing and modification	Lipoprotein Biosynthesis	Apolipoprotein N-acyltransferase (EC 2.3.1.-)	4	-52.00	71.76	127.40
Protein Metabolism	Protein processing and modification	Lipoprotein Biosynthesis	Lipoprotein signal peptidase (EC 3.4.23.36)	4	-21.80	64.95	77.20
Protein Metabolism	Protein processing and modification	Protein Acetylation and Deacetylation in Bacteria	NAD-dependent protein deacetylase of SIR2 family	4	-48.25	72.63	117.75
Protein Metabolism	Protein processing and modification	Signal peptidase	Lipoprotein signal peptidase (EC 3.4.23.36)	4	-21.80	64.95	77.20
Membrane Transport	Protein translocation across cytoplasmic membrane	Twin-arginine translocation system	Twin-arginine translocation protein TatC	4	-39.50	62.58	115.75
Clustering-based subsystems	proteosome related	Cluster-based Subsystem Grouping Hypotheticals - perhaps Proteosome Related	Twin-arginine translocation protein TatC	4	-39.50	62.58	115.75
Nucleosides and Nucleotides	Purines	Purine conversions	Purine nucleoside phosphorylase (EC 2.4.2.1)	4	-85.50	78.23	193.00
Cofactors, Vitamins, Prosthetic Groups, Pigments	Pyridoxine	Pyridoxin (Vitamin B6) Biosynthesis	Phosphoserine aminotransferase (EC 2.6.1.52)	4	-37.25	64.45	115.25
Nucleosides and Nucleotides	Pyrimidines	pyrimidine conversions	Purine nucleoside phosphorylase (EC 2.4.2.1)	4	-85.50	78.23	193.00
Cofactors, Vitamins, Prosthetic Groups, Pigments	Quinone cofactors	Menaquinone Biosynthesis via Futalosine -- gjo	Gene SCO4494, often clustered with other genes in menaquinone via futalosine pathway	4	-79.50	74.42	181.25
Clustering-based subsystems	recX and regulatory cluster	CBSS-261594.1.peg.788	Cell division inhibitor	4	-24.80	62.59	89.80
Virulence, Disease and Defense	Resistance to antibiotics and toxic compounds	Arsenic resistance	Arsenate reductase (EC 1.20.4.1)	4	-30.75	65.33	93.50
Virulence, Disease and Defense	Resistance to antibiotics and toxic compounds	Mercury resistance operon	Mercuric resistance operon regulatory protein	4	-20.50	67.17	75.75
Virulence, Disease and Defense	Resistance to antibiotics and toxic compounds	Methicillin resistance in Staphylococci	UDP-N-acetylmuramoylalanyl-D-glutamate--2,6-diaminopimelate ligase (EC 6.3.2.13)	4	-17.50	63.88	72.50
Clustering-based subsystems	Ribosomal Protein L28P relates to a set of uncharacterized proteins	A Gram-positive cluster that relates ribosomal protein L28P to a set of uncharacterized proteins	LSU ribosomal protein L28p	4	-21.00	71.27	66.75
Clustering-based subsystems	Ribosomal Protein L28P relates to a set of uncharacterized proteins	A Gram-positive cluster that relates ribosomal protein L28P to a set of uncharacterized proteins	Serine/threonine protein kinase PrkC, regulator of stationary phase	4	-18.25	62.61	70.25
Clustering-based subsystems	Ribosome-related cluster	A Gammaproteobacteria Cluster Relating to Translation	2-Keto-3-deoxy-D-manno-octulosonate-8-phosphate synthase (EC 2.5.1.55)	4	-67.00	69.24	179.50
Clustering-based subsystems	Ribosome-related cluster	A Gammaproteobacteria Cluster Relating to Translation	Glutamyl-tRNA reductase (EC 1.2.1.70)	4	-25.25	66.39	87.75
Clustering-based subsystems	Ribosome-related cluster	A Gammaproteobacteria Cluster Relating to Translation	Protein-N(5)-glutamine methyltransferase PrmC, methylates polypeptide chain release factors RF1 and RF2	4	-29.00	66.80	91.50
RNA Metabolism	RNA processing and modification	mnm5U34 biosynthesis bacteria	GTPase and tRNA-U34 5-formylation enzyme TrmE	4	-63.60	75.00	170.00
RNA Metabolism	RNA processing and modification	Queuosine-Archaeosine Biosynthesis	NADPH-dependent 7-cyano-7-deazaguanine reductase (EC 1.7.1.-)	4	-35.00	74.10	94.50
RNA Metabolism	RNA processing and modification	Queuosine-Archaeosine Biosynthesis	Peptidyl-prolyl cis-trans isomerase (EC 5.2.1.8)	4	-20.00	64.37	72.75
RNA Metabolism	RNA processing and modification	Queuosine-Archaeosine Biosynthesis	Queuosine Biosynthesis QueE Radical SAM	4	-16.00	65.08	61.75
RNA Metabolism	RNA processing and modification	RNA methylation	Ribosomal RNA small subunit methyltransferase E (EC 2.1.1.-)	4	-22.50	70.18	78.25
RNA Metabolism	RNA processing and modification	RNA processing and degradation, bacterial	FIG146085: 3'-to-5' oligoribonuclease A, Bacillus type	4	-21.50	62.79	77.75
RNA Metabolism	RNA processing and modification	RNA pseudouridine syntheses	Ribosomal large subunit pseudouridine synthase B (EC 4.2.1.70)	4	-19.50	61.44	73.50
RNA Metabolism	RNA processing and modification	RNA pseudouridine syntheses	tRNA pseudouridine synthase B (EC 4.2.1.70)	4	-45.50	68.38	122.00
RNA Metabolism	RNA processing and modification	rRNA modification Bacteria	Ribosomal large subunit pseudouridine synthase B (EC 4.2.1.70)	4	-19.50	61.44	73.50
RNA Metabolism	RNA processing and modification	rRNA modification Bacteria	Ribosomal RNA small subunit methyltransferase E (EC 2.1.1.-)	4	-22.50	70.18	78.25
RNA Metabolism	RNA processing and modification	rRNA modification Bacteria	RNA binding methyltransferase FtsJ like	4	-41.00	68.64	119.25
RNA Metabolism	RNA processing and modification	tRNA modification Archaea	Rhodanese-like domain protein	4	-9.25	62.08	46.75
RNA Metabolism	RNA processing and modification	tRNA modification Bacteria	GTPase and tRNA-U34 5-formylation enzyme TrmE	4	-63.60	75.00	170.00
RNA Metabolism	RNA processing and modification	tRNA modification Bacteria	Iron-sulfur cluster assembly protein SufD	4	-74.40	65.80	187.00
RNA Metabolism	RNA processing and modification	tRNA modification Bacteria	NADPH-dependent 7-cyano-7-deazaguanine reductase (EC 1.7.1.-)	4	-35.00	74.10	94.50
RNA Metabolism	RNA processing and modification	tRNA modification Bacteria	Queuosine Biosynthesis QueE Radical SAM	4	-16.00	65.08	61.75
RNA Metabolism	RNA processing and modification	tRNA modification Bacteria	RNA binding methyltransferase FtsJ like	4	-41.00	68.64	119.25
RNA Metabolism	RNA processing and modification	tRNA modification Bacteria	tRNA pseudouridine synthase B (EC 4.2.1.70)	4	-45.50	68.38	122.00
RNA Metabolism	RNA processing and modification	tRNA modification yeast mitochondrial	GTPase and tRNA-U34 5-formylation enzyme TrmE	4	-63.60	75.00	170.00
RNA Metabolism	RNA processing and modification	tRNA processing	tRNA pseudouridine synthase B (EC 4.2.1.70)	4	-45.50	68.38	122.00
RNA Metabolism	RNA processing and modification	tRNAmodification position 34	GTPase and tRNA-U34 5-formylation enzyme TrmE	4	-63.60	75.00	170.00
Protein Metabolism	Selenoproteins	Selenocysteine metabolism	L-seryl-tRNA(Sec) selenium transferase (EC 2.9.1.1)	4	-84.75	67.27	234.50
Carbohydrates	Sugar alcohols	Glycerol fermenation to 1,3-propanediol	Cob(I)alamin adenosyltransferase PduO (EC 2.5.1.17)	4	-26.20	69.05	85.60
Carbohydrates	Sugar alcohols	Propanediol utilization	Cob(I)alamin adenosyltransferase PduO (EC 2.5.1.17)	4	-26.20	69.05	85.60
Cofactors, Vitamins, Prosthetic Groups, Pigments	Tetrapyrroles	Coenzyme B12 biosynthesis	Cob(I)alamin adenosyltransferase PduO (EC 2.5.1.17)	4	-26.20	69.05	85.60
Cofactors, Vitamins, Prosthetic Groups, Pigments	Tetrapyrroles	Heme and Siroheme Biosynthesis	Glutamyl-tRNA reductase (EC 1.2.1.70)	4	-25.25	66.39	87.75
Cofactors, Vitamins, Prosthetic Groups, Pigments	Tetrapyrroles	Heme and Siroheme Biosynthesis	Porphobilinogen synthase (EC 4.2.1.24)	4	-63.00	65.92	174.75
Cofactors, Vitamins, Prosthetic Groups, Pigments	Tetrapyrroles	Heme and Siroheme Biosynthesis	Precorrin-2 oxidase (EC 1.3.1.76)	4	-33.20	69.46	96.80
Clustering-based subsystems	TldD cluster	CBSS-354.1.peg.2917	Rod shape-determining protein MreC	4	-23.25	65.87	86.50
Clustering-based subsystems	Tricarboxylate transporter	CBSS-49338.1.peg.459	TRAP-type C4-dicarboxylate transport system, large permease component	4	-61.50	67.76	162.25
Clustering-based subsystems	Clustering-based subsystems	CBSS-262719.3.peg.410	Replicative DNA helicase (EC 3.6.1.-) [SA14-24]	3	-43.83	62.02	143.17
DNA Metabolism	DNA replication	DNA-replication	Replicative DNA helicase (EC 3.6.1.-) [SA14-24]	3	-43.83	62.02	143.17
DNA Metabolism	-	Restriction-Modification System	Type I restriction-modification system, restriction subunit R (EC 3.1.21.3)	3	-96.80	76.47	220.80
DNA Metabolism	-	Type I Restriction-Modification	Type I restriction-modification system, restriction subunit R (EC 3.1.21.3)	3	-96.80	76.47	220.80
Miscellaneous	Plant-Prokaryote DOE project	At1g69340 At2g40600	COG2110, Macro domain, possibly ADP-ribose binding module	3	-22.00	67.49	78.00
Cofactors, Vitamins, Prosthetic Groups, Pigments	Pyridoxine	Pyridoxin (Vitamin B6) Biosynthesis	Pyridoxine biosynthesis glutamine amidotransferase, synthase subunit (EC 2.4.2.-)	3	-71.20	83.05	165.40
Metabolism of Aromatic Compounds	-	Benzoate transport and degradation cluster	Benzoate-CoA ligase (EC 6.2.1.25)	3	-32.75	68.24	91.75
Clustering-based subsystems	-	CBSS-281090.3.peg.464	Putative Holliday junction resolvase (EC 3.1.-.-)	3	-35.00	76.51	96.00
Clustering-based subsystems	-	CBSS-320372.3.peg.6046	Putative Holliday junction resolvase (EC 3.1.-.-)	3	-35.00	76.51	96.00
Clustering-based subsystems	-	Possible Ammonia conversion cluster	Para-aminobenzoate synthase, amidotransferase component (EC 2.6.1.85)	3	-40.60	84.93	99.00
Clustering-based subsystems	-	Possible Ammonia conversion cluster	Para-aminobenzoate synthase, aminase component (EC 2.6.1.85)	3	-38.80	80.06	101.60
Potassium metabolism	-	Potassium homeostasis	Kup system potassium uptake protein	3	-45.75	65.93	137.25
Cofactors, Vitamins, Prosthetic Groups, Pigments	-	Thiamin biosynthesis	Predicted hydroxymethylpyrimidine transporter CytX	3	-35.50	61.96	110.00
Cofactors, Vitamins, Prosthetic Groups, Pigments	-	Thiamin biosynthesis	Thiamin ABC transporter, ATPase component	3	-52.75	71.67	138.00
Metabolism of Aromatic Compounds	Anaerobic degradation of aromatic compounds	Anaerobic benzoate metabolism	Benzoate-CoA ligase (EC 6.2.1.25)	3	-32.75	68.24	91.75
Amino Acids and Derivatives	Aromatic amino acids and derivatives	Chorismate: Intermediate for synthesis of Tryptophan, PAPA antibiotics, PABA, 3-hydroxyanthranilate and more.	Para-aminobenzoate synthase, amidotransferase component (EC 2.6.1.85)	3	-40.60	84.93	99.00
Amino Acids and Derivatives	Aromatic amino acids and derivatives	Chorismate: Intermediate for synthesis of Tryptophan, PAPA antibiotics, PABA, 3-hydroxyanthranilate and more.	Para-aminobenzoate synthase, aminase component (EC 2.6.1.85)	3	-38.80	80.06	101.60
Amino Acids and Derivatives	Aromatic amino acids and derivatives	Tryptophan synthesis	Para-aminobenzoate synthase, amidotransferase component (EC 2.6.1.85)	3	-40.60	84.93	99.00
Cofactors, Vitamins, Prosthetic Groups, Pigments	Coenzyme F420	Coenzyme F420 synthesis	Lactyl (2) diphospho-(5')guanosine:7,8-didemethyl-8-hydroxy-5-deazariboflavin 2-phospho-L-lactate transferase	3	-24.50	63.08	88.00
Cofactors, Vitamins, Prosthetic Groups, Pigments	Folate and pterines	Folate Biosynthesis	Para-aminobenzoate synthase, amidotransferase component (EC 2.6.1.85)	3	-40.60	84.93	99.00
Cofactors, Vitamins, Prosthetic Groups, Pigments	Folate and pterines	Folate Biosynthesis	Para-aminobenzoate synthase, aminase component (EC 2.6.1.85)	3	-38.80	80.06	101.60
Cofactors, Vitamins, Prosthetic Groups, Pigments	Folate and pterines	Molybdenum cofactor biosynthesis	Molybdenum cofactor biosynthesis protein MoaD	3	-34.50	67.40	100.00
Clustering-based subsystems	Hypothetical protein possible functionally linked with Alanyl-tRNA synthetase	CBSS-257314.1.peg.488	Putative Holliday junction resolvase	3	-35.00	76.51	96.00
Clustering-based subsystems	Hypothetical protein possible functionally linked with Alanyl-tRNA synthetase	CBSS-257314.1.peg.488	Putative Holliday junction resolvase (EC 3.1.-.-)	3	-35.00	76.51	96.00
Fatty Acids, Lipids, and Isoprenoids	Isoprenoids	Archaeal lipids	Isopentenyl-diphosphate delta-isomerase (EC 5.3.3.2)	3	-95.75	76.33	227.50
Fatty Acids, Lipids, and Isoprenoids	Isoprenoids	Isoprenoid Biosynthesis	Isopentenyl-diphosphate delta-isomerase (EC 5.3.3.2)	3	-95.75	76.33	227.50
Fatty Acids, Lipids, and Isoprenoids	Isoprenoids	polyprenyl synthesis	Isopentenyl-diphosphate delta-isomerase (EC 5.3.3.2)	3	-95.75	76.33	227.50
Amino Acids and Derivatives	Lysine, threonine, methionine, and cysteine	Cysteine Biosynthesis	Cysteine synthase B (EC 2.5.1.47)	3	-40.75	72.11	112.25
Miscellaneous	Plant-Prokaryote DOE project	Experimental-Ubiquinone BiosynthesisVDC	Para-aminobenzoate synthase, aminase component (EC 2.6.1.85)	3	-38.80	80.06	101.60
Protein Metabolism	Protein biosynthesis	tRNA aminoacylation, Glu and Gln	Glutaminyl-tRNA synthetase (EC 6.1.1.18)	3	-124.00	79.07	270.80
RNA Metabolism	RNA processing and modification	ATP-dependent RNA helicases, bacterial	Cold-shock DEAD-box protein A	3	-46.20	73.48	123.80
Clustering-based subsystems	-	CBSS-176280.1.peg.1561	ThiJ/PfpI family protein	3	-38.50	75.59	103.50
Respiration	-	Formate hydrogenase	Formate hydrogenlyase subunit 3	3	-16.75	70.97	59.50
Clustering-based subsystems	-	Possible Ammonia conversion cluster	Aminodeoxychorismate lyase (EC 4.1.3.38)	3	-61.33	70.19	156.33
Carbohydrates	-	Sugar utilization in Thermotogales	Glycerol-3-phosphate ABC transporter, permease protein UgpE (TC 3.A.1.1.3)	3	-80.67	81.30	181.67
Membrane Transport	-	Tricarboxylate transport system	Tricarboxylate transport protein TctC	3	-11.75	64.08	53.25
Amino Acids and Derivatives	Aromatic amino acids and derivatives	Chorismate: Intermediate for synthesis of Tryptophan, PAPA antibiotics, PABA, 3-hydroxyanthranilate and more.	Aminodeoxychorismate lyase (EC 4.1.3.38)	3	-61.33	70.19	156.33
Amino Acids and Derivatives	Aromatic amino acids and derivatives	Chorismate: Intermediate for synthesis of Tryptophan, PAPA antibiotics, PABA, 3-hydroxyanthranilate and more.	Tryptophan synthase beta chain like (EC 4.2.1.20)	3	-106.33	75.47	243.33
Carbohydrates	Central carbohydrate metabolism	Pyruvate metabolism I: anaplerotic reactions, PEP	Phosphoenolpyruvate carboxykinase [GTP] (EC 4.1.1.32)	3	-107.00	71.42	248.00
Carbohydrates	Central carbohydrate metabolism	Pyruvate:ferredoxin oxidoreductase	Pyruvate:ferredoxin oxidoreductase, beta subunit (EC 1.2.7.1)	3	-46.33	66.43	133.67
DNA Metabolism	DNA repair	DNA repair, bacterial MutL-MutS system	MutS domain protein, family 5	3	-46.50	66.52	132.25
Clustering-based subsystems	Fatty acid metabolic cluster	CBSS-246196.1.peg.364	Acyl dehydratase	3	-20.00	67.90	67.75
Clustering-based subsystems	Fatty acid metabolic cluster	COG1399	Aminodeoxychorismate lyase (EC 4.1.3.38)	3	-61.33	70.19	156.33
Motility and Chemotaxis	Flagellar motility in Prokaryota	Flagellum	Flagellar M-ring protein FliF	3	-25.50	64.03	88.25
Cofactors, Vitamins, Prosthetic Groups, Pigments	Folate and pterines	Folate Biosynthesis	Aminodeoxychorismate lyase (EC 4.1.3.38)	3	-61.33	70.19	156.33
Cofactors, Vitamins, Prosthetic Groups, Pigments	Folate and pterines	YgfZ	Aminodeoxychorismate lyase (EC 4.1.3.38)	3	-61.33	70.19	156.33
Cofactors, Vitamins, Prosthetic Groups, Pigments	Folate and pterines	YgfZ-Iron	Aminodeoxychorismate lyase (EC 4.1.3.38)	3	-61.33	70.19	156.33
Cofactors, Vitamins, Prosthetic Groups, Pigments	Folate and pterines	YgfZ-Iron	Tricarboxylate transport protein TctC	3	-11.75	64.08	53.25
Cell Wall and Capsule	Gram-Negative cell wall components	KDO2-Lipid A biosynthesis	Lipid A export ATP-binding/permease protein MsbA (EC 3.6.3.25)	3	-67.50	66.98	199.50
Cell Wall and Capsule	Gram-Negative cell wall components	Lipopolysaccharide-related cluster in Alphaproteobacteria	Lipid A export ATP-binding/permease protein MsbA (EC 3.6.3.25)	3	-67.50	66.98	199.50
Clustering-based subsystems	Molybdopterin oxidoreductase	CBSS-269799.3.peg.2220	Molybdopterin oxidoreductase, iron-sulfur binding subunit (EC 1.2.7.-)	3	-90.00	74.61	194.50
Phages, Prophages, Transposable elements, Plasmids	Phages, Prophages	Phage tail fiber proteins	Phage tail fiber protein	3	-93.00	99.72	308.50
Miscellaneous	Plant-Prokaryote DOE project	COG2363	ThiJ/PfpI family protein	3	-38.50	75.59	103.50
Carbohydrates	Polysaccharides	Alpha-Amylase locus in Streptocococcus	putative esterase	3	-44.25	74.47	106.50
Protein Metabolism	Protein biosynthesis	Ribosome LSU bacterial	LSU ribosomal protein L5p (L11e)	3	-60.25	75.59	148.00
Protein Metabolism	Protein biosynthesis	Translation initiation factors bacterial	Translation initiation factor 1	3	-24.75	85.25	64.25
Nucleosides and Nucleotides	Purines	De Novo Purine Biosynthesis	Phosphoribosylaminoimidazole carboxylase ATPase subunit (EC 4.1.1.21)	3	-38.80	68.02	108.60
Clustering-based subsystems	Pyruvate kinase associated cluster	CBSS-288000.5.peg.1793	putative esterase	3	-44.25	74.47	106.50
Cofactors, Vitamins, Prosthetic Groups, Pigments	Quinone cofactors	Menaquinone Biosynthesis via Futalosine -- gjo	Menaquinone via futalosine step 4	3	-73.00	67.13	189.33
Cofactors, Vitamins, Prosthetic Groups, Pigments	Riboflavin, FMN, FAD	Riboflavin, FMN and FAD metabolism	5-amino-6-(5-phosphoribosylamino)uracil reductase (EC 1.1.1.193)	3	-38.00	66.77	119.75
RNA Metabolism	RNA processing and modification	Queuosine-Archaeosine Biosynthesis	tRNA-guanine transglycosylase (EC 2.4.2.29)	3	-119.67	85.02	234.67
RNA Metabolism	RNA processing and modification	tRNA modification Bacteria	tRNA-guanine transglycosylase (EC 2.4.2.29)	3	-119.67	85.02	234.67
RNA Metabolism	RNA processing and modification	tRNAmodification position 34	tRNA-guanine transglycosylase (EC 2.4.2.29)	3	-119.67	85.02	234.67
Carbohydrates	Sugar alcohols	Glycerol and Glycerol-3-phosphate Uptake and Utilization	Glycerol-3-phosphate ABC transporter, permease protein UgpE (TC 3.A.1.1.3)	3	-80.67	81.30	181.67
Cofactors, Vitamins, Prosthetic Groups, Pigments	Tetrapyrroles	Cobalamin synthesis	Alpha-ribazole-5'-phosphate phosphatase (EC 3.1.3.73)	3	-44.25	71.58	118.50
Cofactors, Vitamins, Prosthetic Groups, Pigments	Tetrapyrroles	Coenzyme B12 biosynthesis	Alpha-ribazole-5'-phosphate phosphatase (EC 3.1.3.73)	3	-44.25	71.58	118.50
Cofactors, Vitamins, Prosthetic Groups, Pigments	Tetrapyrroles	Heme and Siroheme Biosynthesis	Uroporphyrinogen III decarboxylase (EC 4.1.1.37)	3	-48.80	65.70	137.40
Clustering-based subsystems	-	Bacterial Cell Division	Cell division trigger factor (EC 5.2.1.8)	3	-6.00	65.14	37.00
Motility and Chemotaxis	-	Bacterial Chemotaxis	Chemotaxis protein methyltransferase CheR (EC 2.1.1.80)	3	-12.67	62.39	58.67
Cell Division and Cell Cycle	-	Bacterial Cytoskeleton	Stage 0 sporulation protein J	3	-42.00	65.85	129.67
Clustering-based subsystems	-	Bacterial RNA-metabolizing Zn-dependent hydrolases	Peptide deformylase (EC 3.5.1.88)	3	-41.33	66.27	123.33
Clustering-based subsystems	-	Bacterial RNA-metabolizing Zn-dependent hydrolases	Ribosomal-protein-S18p-alanine acetyltransferase (EC 2.3.1.-)	3	-14.67	64.85	61.67
Respiration	-	Biogenesis of c-type cytochromes	Cytochrome c-type biogenesis protein CcmE, heme chaperone	3	-30.00	62.35	100.67
Respiration	-	Biogenesis of c-type cytochromes	Cytochrome c-type biogenesis protein DsbD, protein-disulfide reductase (EC 1.8.1.8)	3	-10.67	65.46	49.33
Respiration	-	Biogenesis of c-type cytochromes	Thiol:disulfide oxidoreductase TlpA	3	-8.67	64.29	42.00
Miscellaneous	-	Broadly distributed proteins not in subsystems	DUF1022 domain-containing protein	3	-24.67	70.77	75.33
Virulence, Disease and Defense	-	C jejuni colonization of chick caeca	Flagellar hook-associated protein FlgK	3	-9.00	67.13	46.33
Virulence, Disease and Defense	-	C jejuni colonization of chick caeca	Flagellar motor rotation protein MotA	3	-48.50	63.08	135.00
Regulation and Cell signaling	-	cAMP signaling in bacteria	Predicted signal-transduction protein containing cAMP-binding and CBS domains	3	-52.00	71.60	140.00
Iron acquisition and metabolism	-	Campylobacter Iron Metabolism	Ferric uptake regulation protein	3	-25.67	76.94	71.00
Iron acquisition and metabolism	-	Campylobacter Iron Metabolism	Ferrous iron transport protein B	3	-27.00	64.77	97.00
Iron acquisition and metabolism	-	Campylobacter Iron Metabolism	Magnesium and cobalt transport protein CorA	3	-15.00	70.93	54.67
Iron acquisition and metabolism	-	Campylobacter Iron Metabolism	Peroxide stress regulator	3	-23.00	66.94	73.67
Respiration	-	Carbon monoxide dehydrogenase maturation factors	Carbon monoxide dehydrogenase F protein	3	-20.67	62.37	73.33
Clustering-based subsystems	-	CBSS-176299.4.peg.1996A	Glycerophosphoryl diester phosphodiesterase (EC 3.1.4.46)	3	-15.00	65.86	59.67
Clustering-based subsystems	-	CBSS-176299.4.peg.1996B	Translation elongation factor Ts	3	-24.33	64.17	84.67
Clustering-based subsystems	-	CBSS-196620.1.peg.2477	Ferrous iron transport protein B	3	-27.00	64.77	97.00
Clustering-based subsystems	-	CBSS-211586.1.peg.3133	2-C-methyl-D-erythritol 4-phosphate cytidylyltransferase (EC 2.7.7.60)	3	-18.67	68.52	71.33
Clustering-based subsystems	-	CBSS-235.1.peg.567	2-amino-4-hydroxy-6-hydroxymethyldihydropteridine pyrophosphokinase (EC 2.7.6.3)	3	-18.00	68.71	63.67
Clustering-based subsystems	-	CBSS-281090.3.peg.464	Shikimate 5-dehydrogenase I alpha (EC 1.1.1.25)	3	-15.33	62.53	64.33
Clustering-based subsystems	-	CBSS-312309.3.peg.1965	Translation elongation factor Ts	3	-24.33	64.17	84.67
Clustering-based subsystems	-	CBSS-314269.3.peg.1840	Carbon monoxide dehydrogenase F protein	3	-20.67	62.37	73.33
Clustering-based subsystems	-	CBSS-350688.3.peg.1509	FIG000325: clustered with transcription termination protein NusA	3	-35.67	65.03	107.33
Clustering-based subsystems	-	CBSS-350688.3.peg.1509	YlxP-like protein	3	-19.33	71.95	63.33
Clustering-based subsystems	-	CBSS-56780.10.peg.1536	Metal-dependent hydrolase YbeY, involved in rRNA and/or ribosome maturation and assembly	3	-5.33	68.73	35.67
Clustering-based subsystems	-	Cell division-ribosomal stress proteins cluster	tRNA(Ile)-lysidine synthetase	3	-39.33	66.99	114.00
Regulation and Cell signaling	-	Cell envelope-associated LytR-CpsA-Psr transcriptional attenuators	Cell envelope-associated transcriptional attenuator LytR-CpsA-Psr, subfamily M (as in PMID19099556)	3	-59.50	74.72	143.75
Clustering-based subsystems	-	ClpAS cluster	ATP-dependent Clp protease adaptor protein ClpS	3	-25.50	69.68	75.50
Clustering-based subsystems	-	ClpS and metallo-protease cluster in Cyanos	ATP-dependent Clp protease adaptor protein ClpS	3	-25.50	69.68	75.50
Clustering-based subsystems	-	Conserved gene cluster associated with Met-tRNA formyltransferase	Peptide deformylase (EC 3.5.1.88)	3	-41.33	66.27	123.33
Clustering-based subsystems	-	Conserved gene cluster associated with Met-tRNA formyltransferase	Ribosomal-protein-S18p-alanine acetyltransferase (EC 2.3.1.-)	3	-14.67	64.85	61.67
Clustering-based subsystems	-	Conserved gene cluster associated with Met-tRNA formyltransferase	Ribulose-phosphate 3-epimerase (EC 5.1.3.1)	3	-37.33	69.89	107.00
Amino Acids and Derivatives	-	Creatine and Creatinine Degradation	Creatinine amidohydrolase (EC 3.5.2.10)	3	-40.67	64.82	115.33
Amino Acids and Derivatives	-	Creatine and Creatinine Degradation	N-methylhydantoinase (ATP-hydrolyzing) (EC 3.5.2.14)	3	-27.67	66.97	95.33
Nitrogen Metabolism	-	Denitrification	Copper-containing nitrite reductase (EC 1.7.2.1)	3	-53.00	68.93	139.33
Clustering-based subsystems	-	DNA replication cluster 1	DNA recombination and repair protein RecF	3	-21.00	66.77	74.67
DNA Metabolism	-	DNA structural proteins, bacterial	DNA-binding protein HU	3	-19.00	63.20	73.67
Regulation and Cell signaling	-	DNA-binding regulatory proteins, strays	Cys regulon transcriptional activator CysB	3	-54.67	69.28	149.00
Clustering-based subsystems	-	EC49-61	Dimethyladenosine transferase (EC 2.1.1.-)	3	-53.00	66.98	146.67
Clustering-based subsystems	-	EC699-706	Deoxyribodipyrimidine photolyase (EC 4.1.99.3)	3	-53.67	71.84	132.33
Respiration	-	Formate hydrogenase	NAD-dependent formate dehydrogenase alpha subunit	3	-14.33	62.41	59.67
Metabolism of Aromatic Compounds	-	Gentisare degradation	Maleylacetoacetate isomerase (EC 5.2.1.2)	3	-13.33	67.31	55.67
Nucleosides and Nucleotides	-	Hydantoin metabolism	N-carbamoyl-L-amino acid hydrolase (EC 3.5.1.87)	3	-32.33	70.10	100.67
Nucleosides and Nucleotides	-	Hydantoin metabolism	N-methylhydantoinase (ATP-hydrolyzing) (EC 3.5.2.14)	3	-27.67	66.97	95.33
Iron acquisition and metabolism	-	Iron acquisition in Vibrio	Ferrous iron transport protein B	3	-27.00	64.77	97.00
Clustering-based subsystems	-	KH domain RNA binding protein YlqC	KH domain RNA binding protein YlqC	3	-21.67	73.51	71.67
Clustering-based subsystems	-	Lipopolysaccharide assembly cluster	Lipopolysaccharide ABC transporter, ATP-binding protein LptB	3	-38.67	62.37	131.00
Clustering-based subsystems	-	LMPTP YwlE cluster	Ribose 5-phosphate isomerase B (EC 5.3.1.6)	3	-16.33	77.45	53.33
Cell Wall and Capsule	-	Murein Hydrolases	D-alanyl-D-alanine carboxypeptidase (EC 3.4.16.4)	3	-37.67	63.79	113.00
Nitrogen Metabolism	-	Nitrate and nitrite ammonification	Respiratory nitrate reductase alpha chain (EC 1.7.99.4)	3	-69.33	63.24	164.33
Nitrogen Metabolism	-	Nitrogen fixation	Nitrogenase (molybdenum-iron)-specific transcriptional regulator NifA	3	-55.67	61.42	175.67
Clustering-based subsystems	-	NusA-TFII Cluster	FIG000325: clustered with transcription termination protein NusA	3	-35.67	65.03	107.33
Clustering-based subsystems	-	NusA-TFII Cluster	YlxP-like protein	3	-19.33	71.95	63.33
Cell Wall and Capsule	-	Peptidoglycan Biosynthesis	D-alanyl-D-alanine carboxypeptidase (EC 3.4.16.4)	3	-37.67	63.79	113.00
Phosphorus Metabolism	-	Phosphate metabolism	Exopolyphosphatase (EC 3.6.1.11)	3	-11.67	75.10	48.33
Fatty Acids, Lipids, and Isoprenoids	-	Polyhydroxybutyrate metabolism	D-beta-hydroxybutyrate dehydrogenase (EC 1.1.1.30)	3	-75.00	72.34	184.50
Potassium metabolism	-	Potassium homeostasis	FKBP-type peptidyl-prolyl cis-trans isomerase SlyD (EC 5.2.1.8)	3	-32.00	72.91	85.67
Potassium metabolism	-	Potassium homeostasis	KdpE	3	-12.67	67.85	50.67
Potassium metabolism	-	Potassium homeostasis	Osmosensitive K+ channel histidine kinase KdpD (EC 2.7.3.-)	3	-18.67	60.21	74.67
Cell Wall and Capsule	-	Recycling of Peptidoglycan Amino Sugars	N-acetylmuramic acid 6-phosphate etherase (EC 4.2.-.-)	3	-65.67	65.33	184.00
Clustering-based subsystems	-	RNA modification and chromosome partitioning cluster	rRNA small subunit 7-methylguanosine (m7G) methyltransferase GidB	3	-9.33	63.83	53.33
Clustering-based subsystems	-	Shikimate kinase containing cluster	3-dehydroquinate synthase (EC 4.2.3.4)	3	-61.67	65.51	160.33
Respiration	-	Soluble cytochromes and functionally related electron carriers	cytochrome b-5	3	-26.33	73.71	67.33
Carbohydrates	-	Sugar utilization in Thermotogales	2-dehydro-3-deoxygluconate kinase (EC 2.7.1.45)	3	-28.67	64.85	94.67
Carbohydrates	-	Sugar utilization in Thermotogales	Beta-glucosidase (EC 3.2.1.21)	3	-32.00	63.22	102.00
Carbohydrates	-	Sugar utilization in Thermotogales	Glycerol-3-phosphate ABC transporter, permease protein UgpA (TC 3.A.1.1.3)	3	-44.00	78.02	103.67
Carbohydrates	-	Sugar utilization in Thermotogales	N-acetylglucosamine-6-phosphate deacetylase (EC 3.5.1.25)	3	-59.00	70.63	150.00
Carbohydrates	-	Sugar utilization in Thermotogales	Ribose 5-phosphate isomerase B (EC 5.3.1.6)	3	-16.33	77.45	53.33
Carbohydrates	-	Sugar utilization in Thermotogales	Ribulose-phosphate 3-epimerase (EC 5.1.3.1)	3	-37.33	69.89	107.00
Carbohydrates	-	Sugar utilization in Thermotogales	Xylulose kinase (EC 2.7.1.17)	3	-23.67	60.85	85.67
Cofactors, Vitamins, Prosthetic Groups, Pigments	-	Thiamin biosynthesis	Thiamin pyrophosphokinase (EC 2.7.6.2)	3	-26.67	69.79	83.67
Iron acquisition and metabolism	-	Transport of Iron	Ferrous iron transport protein B	3	-27.00	64.77	97.00
Membrane Transport	-	Transport of Manganese	Manganese ABC transporter, inner membrane permease protein SitD	3	-68.67	75.84	168.67
Membrane Transport	-	Transport of Molybdenum	Molybdenum ABC transporter, periplasmic molybdenum-binding protein ModA (TC 3.A.1.8.1)	3	-40.00	70.67	111.00
Clustering-based subsystems	-	tRNA-methylthiotransferase containing cluster	Metal-dependent hydrolase YbeY, involved in rRNA and/or ribosome maturation and assembly	3	-5.33	68.73	35.67
Cell Wall and Capsule	-	UDP-N-acetylmuramate from Fructose-6-phosphate Biosynthesis	N-acetylmuramic acid 6-phosphate etherase (EC 4.2.-.-)	3	-65.67	65.33	184.00
Miscellaneous	-	ZZ gjo need homes	Pole remodelling regulatory diguanylate cyclase	3	-55.33	65.09	140.67
Miscellaneous	-	ZZ gjo need homes	Protein secretion chaperonin CsaA	3	-27.33	70.19	84.00
Virulence, Disease and Defense	Adhesion	Adhesion of Campylobacter	Fibronectin/fibrinogen-binding protein	3	-60.33	66.13	157.33
Amino Acids and Derivatives	Alanine, serine, and glycine	Glycine and Serine Utilization	Cystathionine gamma-lyase (EC 4.4.1.1)	3	-41.33	70.87	122.00
Amino Acids and Derivatives	Alanine, serine, and glycine	Glycine Biosynthesis	Low-specificity L-threonine aldolase (EC 4.1.2.5)	3	-32.67	68.88	102.00
Amino Acids and Derivatives	Alanine, serine, and glycine	Glycine Biosynthesis	L-threonine 3-dehydrogenase (EC 1.1.1.103)	3	-47.67	71.03	113.33
Amino Acids and Derivatives	Alanine, serine, and glycine	Glycine cleavage system	Dihydrolipoamide dehydrogenase (EC 1.8.1.4)	3	-57.33	64.32	166.67
Carbohydrates	Aminosugars	Chitin and N-acetylglucosamine utilization	N-Acetyl-D-glucosamine ABC transport system, permease protein 2	3	-44.33	69.23	122.00
Carbohydrates	Aminosugars	Chitin and N-acetylglucosamine utilization	N-acetylglucosamine-6-phosphate deacetylase (EC 3.5.1.25)	3	-59.00	70.63	150.00
Amino Acids and Derivatives	Arginine; urea cycle, polyamines	Arginine Biosynthesis extended	Acetylglutamate kinase (EC 2.7.2.8)	3	-53.33	62.29	160.33
Amino Acids and Derivatives	Arginine; urea cycle, polyamines	Arginine Biosynthesis extended	N-acetylglutamate synthase (EC 2.3.1.1)	3	-48.00	68.10	138.67
Amino Acids and Derivatives	Aromatic amino acids and derivatives	Aromatic amino acid degradation	Tryptophan 2,3-dioxygenase (EC 1.13.11.11)	3	-32.67	69.74	92.33
Amino Acids and Derivatives	Aromatic amino acids and derivatives	Chorismate Synthesis	3-dehydroquinate synthase (EC 4.2.3.4)	3	-61.67	65.51	160.33
Amino Acids and Derivatives	Aromatic amino acids and derivatives	Chorismate Synthesis	Chorismate mutase I (EC 5.4.99.5)	3	-42.33	69.58	117.67
Amino Acids and Derivatives	Aromatic amino acids and derivatives	Chorismate Synthesis	Chorismate synthase (EC 4.2.3.5)	3	-60.33	87.67	132.67
Amino Acids and Derivatives	Aromatic amino acids and derivatives	Chorismate Synthesis	Shikimate 5-dehydrogenase I alpha (EC 1.1.1.25)	3	-15.33	62.53	64.33
Amino Acids and Derivatives	Aromatic amino acids and derivatives	Chorismate: Intermediate for synthesis of Tryptophan, PAPA antibiotics, PABA, 3-hydroxyanthranilate and more.	Anthranilate phosphoribosyltransferase (EC 2.4.2.18)	3	-70.33	73.09	177.00
Amino Acids and Derivatives	Aromatic amino acids and derivatives	Chorismate: Intermediate for synthesis of Tryptophan, PAPA antibiotics, PABA, 3-hydroxyanthranilate and more.	Phosphoribosylanthranilate isomerase (EC 5.3.1.24)	3	-13.67	70.03	53.33
Amino Acids and Derivatives	Aromatic amino acids and derivatives	Common Pathway For Synthesis of Aromatic Compounds (DAHP synthase to chorismate)	3-dehydroquinate synthase (EC 4.2.3.4)	3	-61.67	65.51	160.33
Amino Acids and Derivatives	Aromatic amino acids and derivatives	Common Pathway For Synthesis of Aromatic Compounds (DAHP synthase to chorismate)	Chorismate synthase (EC 4.2.3.5)	3	-60.33	87.67	132.67
Amino Acids and Derivatives	Aromatic amino acids and derivatives	Common Pathway For Synthesis of Aromatic Compounds (DAHP synthase to chorismate)	Shikimate 5-dehydrogenase I alpha (EC 1.1.1.25)	3	-15.33	62.53	64.33
Amino Acids and Derivatives	Aromatic amino acids and derivatives	Phenylalanine and Tyrosine Branches from Chorismate	Chorismate mutase I (EC 5.4.99.5)	3	-42.33	69.58	117.67
Amino Acids and Derivatives	Aromatic amino acids and derivatives	Tryptophan catabolism	Tryptophan 2,3-dioxygenase (EC 1.13.11.11)	3	-32.67	69.74	92.33
Amino Acids and Derivatives	Aromatic amino acids and derivatives	Tryptophan synthesis	Anthranilate phosphoribosyltransferase (EC 2.4.2.18)	3	-70.33	73.09	177.00
Amino Acids and Derivatives	Aromatic amino acids and derivatives	Tryptophan synthesis	Phosphoribosylanthranilate isomerase (EC 5.3.1.24)	3	-13.67	70.03	53.33
Respiration	ATP synthases	V-Type ATP synthase	V-type ATP synthase subunit I (EC 3.6.3.14)	3	-63.33	74.76	136.33
Cofactors, Vitamins, Prosthetic Groups, Pigments	Biotin	Biotin biosynthesis	8-amino-7-oxononanoate synthase (EC 2.3.1.47)	3	-71.33	61.78	210.00
Amino Acids and Derivatives	Branched-chain amino acids	Branched chain amino acid degradation regulons	Electron transfer flavoprotein-ubiquinone oxidoreductase (EC 1.5.5.1)	3	-69.67	67.05	188.00
Amino Acids and Derivatives	Branched-chain amino acids	Branched-Chain Amino Acid Biosynthesis	3-isopropylmalate dehydratase small subunit (EC 4.2.1.33)	3	-60.00	76.20	141.33
Amino Acids and Derivatives	Branched-chain amino acids	Isoleucine degradation	Dihydrolipoamide dehydrogenase of branched-chain alpha-keto acid dehydrogenase (EC 1.8.1.4)	3	-45.33	69.52	127.33
Amino Acids and Derivatives	Branched-chain amino acids	Isoleucine degradation	Probable acyl-CoA dehydrogenase (EC 1.3.99.3)	3	-48.33	63.19	140.67
Amino Acids and Derivatives	Branched-chain amino acids	Leucine Biosynthesis	3-isopropylmalate dehydratase small subunit (EC 4.2.1.33)	3	-60.00	76.20	141.33
Amino Acids and Derivatives	Branched-chain amino acids	Leucine Degradation and HMG-CoA Metabolism	Dihydrolipoamide dehydrogenase (EC 1.8.1.4)	3	-57.33	64.32	166.67
Amino Acids and Derivatives	Branched-chain amino acids	Leucine Degradation and HMG-CoA Metabolism	Dihydrolipoamide dehydrogenase of branched-chain alpha-keto acid dehydrogenase (EC 1.8.1.4)	3	-45.33	69.52	127.33
Amino Acids and Derivatives	Branched-chain amino acids	Leucine Degradation and HMG-CoA Metabolism	Hydroxymethylglutaryl-CoA reductase (EC 1.1.1.34)	3	-30.00	68.09	98.67
Amino Acids and Derivatives	Branched-chain amino acids	Valine degradation	Dihydrolipoamide dehydrogenase of branched-chain alpha-keto acid dehydrogenase (EC 1.8.1.4)	3	-45.33	69.52	127.33
Amino Acids and Derivatives	Branched-chain amino acids	Valine degradation	Probable acyl-CoA dehydrogenase (EC 1.3.99.3)	3	-48.33	63.19	140.67
Cell Wall and Capsule	Capsular and extracellular polysacchrides	Capsular heptose biosynthesis	D-glycero-D-manno-heptose 1-phosphate guanosyltransferase	3	-11.67	65.16	52.33
Cell Wall and Capsule	Capsular and extracellular polysacchrides	Capsular Polysaccharides Biosynthesis and Assembly	D-glycero-D-manno-heptose 1-phosphate guanosyltransferase	3	-11.67	65.16	52.33
Cell Wall and Capsule	Capsular and extracellular polysacchrides	O-Methyl Phosphoramidate Capsule Modification in Campylobacter	Adenylylsulfate kinase (EC 2.7.1.25)	3	-47.33	71.93	126.00
Cell Wall and Capsule	Capsular and extracellular polysacchrides	Sialic Acid Metabolism	N-acetylglucosamine-6-phosphate deacetylase (EC 3.5.1.25)	3	-59.00	70.63	150.00
Clustering-based subsystems	Carotenoid biosynthesis	CBSS-320388.3.peg.3759	Squalene--hopene cyclase (EC 5.4.99.17)	3	-56.67	68.08	149.33
Cell Wall and Capsule	Cell wall of Mycobacteria	mycolic acid synthesis	Malonyl CoA-acyl carrier protein transacylase (EC 2.3.1.39)	3	-31.33	62.53	109.33
Carbohydrates	Central carbohydrate metabolism	Dehydrogenase complexes	Dihydrolipoamide dehydrogenase of branched-chain alpha-keto acid dehydrogenase (EC 1.8.1.4)	3	-45.33	69.52	127.33
Carbohydrates	Central carbohydrate metabolism	Entner-Doudoroff Pathway	2-dehydro-3-deoxygluconate kinase (EC 2.7.1.45)	3	-28.67	64.85	94.67
Carbohydrates	Central carbohydrate metabolism	Glycolysis and Gluconeogenesis	Glucose-6-phosphate isomerase, archaeal II (EC 5.3.1.9)	3	-8.33	70.61	40.67
Carbohydrates	Central carbohydrate metabolism	Glycolysis and Gluconeogenesis, including Archaeal enzymes	Glucose-6-phosphate isomerase, archaeal II (EC 5.3.1.9)	3	-8.33	70.61	40.67
Carbohydrates	Central carbohydrate metabolism	HPr kinase and hprK operon in Gram-positive organisms	Prolipoprotein diacylglyceryl transferase (EC 2.4.99.-)	3	-50.33	71.80	111.33
Carbohydrates	Central carbohydrate metabolism	Pentose phosphate pathway	Ribose 5-phosphate isomerase B (EC 5.3.1.6)	3	-16.33	77.45	53.33
Carbohydrates	Central carbohydrate metabolism	Pentose phosphate pathway	Ribulose-phosphate 3-epimerase (EC 5.1.3.1)	3	-37.33	69.89	107.00
Carbohydrates	Central carbohydrate metabolism	Pyruvate metabolism II: acetyl-CoA, acetogenesis from pyruvate	Acetate permease ActP (cation/acetate symporter)	3	-50.25	64.73	148.75
Carbohydrates	Central carbohydrate metabolism	TCA Cycle	Dihydrolipoamide dehydrogenase (EC 1.8.1.4)	3	-57.33	64.32	166.67
Carbohydrates	Central carbohydrate metabolism	TCA Cycle	Isocitrate dehydrogenase [NADP] (EC 1.1.1.42)	3	-87.33	74.76	205.67
Carbohydrates	CO2 fixation	Calvin-Benson cycle	Ribose 5-phosphate isomerase B (EC 5.3.1.6)	3	-16.33	77.45	53.33
Carbohydrates	CO2 fixation	Calvin-Benson cycle	Ribulose-phosphate 3-epimerase (EC 5.1.3.1)	3	-37.33	69.89	107.00
Carbohydrates	CO2 fixation	CO2 uptake, carboxysome	putative sodium-dependent bicarbonate transporter	3	-54.67	68.93	151.67
Carbohydrates	CO2 fixation	Photorespiration (oxidative C2 cycle)	Dihydrolipoamide dehydrogenase (EC 1.8.1.4)	3	-57.33	64.32	166.67
Cofactors, Vitamins, Prosthetic Groups, Pigments	Coenzyme A	Coenzyme A Biosynthesis	Aspartate 1-decarboxylase (EC 4.1.1.11)	3	-37.00	70.27	109.00
Cofactors, Vitamins, Prosthetic Groups, Pigments	Coenzyme F420	Coenzyme F420 synthesis	Coenzyme F420-0:L-glutamate ligase	3	-28.00	62.35	101.00
Cofactors, Vitamins, Prosthetic Groups, Pigments	Coenzyme F420	Coenzyme F420 synthesis	Coenzyme F420-1:L-glutamate ligase	3	-28.00	62.35	101.00
Clustering-based subsystems	CRISPRs and associated hypotheticals	CBSS-216592.1.peg.3534	CRISPR-associated helicase Cas3, protein	3	-90.00	81.42	204.33
Clustering-based subsystems	CRISPRs and associated hypotheticals	CBSS-216592.1.peg.3534	CRISPR-associated protein, CT1975 family	3	-119.33	86.43	242.67
DNA Metabolism	CRISPs	CRISP Cmr Cluster	CRISPR-associated RAMP Cmr6	3	-18.00	69.38	61.67
DNA Metabolism	CRISPs	CRISPRs	CRISPR-associated helicase Cas3, protein	3	-90.00	81.42	204.33
DNA Metabolism	CRISPs	CRISPRs	CRISPR-associated negative autoregulator	3	-52.00	77.16	124.67
DNA Metabolism	CRISPs	CRISPRs	CRISPR-associated protein, CT1975 family	3	-119.33	86.43	242.67
DNA Metabolism	CRISPs	CRISPRs	CRISPR-associated RecB family exonuclease Cas4a	3	-45.67	68.23	127.33
DNA Metabolism	CRISPs	CRISPRs	CRISPR-associated RecB family exonuclease Cas4b	3	-38.00	69.25	105.00
Carbohydrates	Di- and oligosaccharides	Beta-Glucoside Metabolism	Beta-glucosidase (EC 3.2.1.21)	3	-32.00	63.22	102.00
Carbohydrates	Di- and oligosaccharides	Fructooligosaccharides(FOS) and Raffinose Utilization	Beta-glucosidase (EC 3.2.1.21)	3	-32.00	63.22	102.00
Carbohydrates	Di- and oligosaccharides	Maltose and Maltodextrin Utilization	Glucoamylase (EC 3.2.1.3)	3	-80.67	71.53	197.33
Carbohydrates	Di- and oligosaccharides	Trehalose Biosynthesis	Glucoamylase (EC 3.2.1.3)	3	-80.67	71.53	197.33
Clustering-based subsystems	DNA polymerase III epsilon cluster	CBSS-342610.3.peg.1536	Predicted signal-transduction protein containing cAMP-binding and CBS domains	3	-52.00	71.60	140.00
DNA Metabolism	DNA repair	DNA Repair Base Excision	DNA-3-methyladenine glycosylase II (EC 3.2.2.21)	3	-30.00	68.30	91.67
DNA Metabolism	DNA repair	DNA repair, bacterial	DNA polymerase IV (EC 2.7.7.7)	3	-23.67	75.17	73.67
DNA Metabolism	DNA repair	DNA repair, bacterial photolyase	Deoxyribodipyrimidine photolyase (EC 4.1.99.3)	3	-53.67	71.84	132.33
DNA Metabolism	DNA repair	DNA repair, bacterial RecFOR pathway	DNA recombination and repair protein RecF	3	-21.00	66.77	74.67
DNA Metabolism	DNA repair	DNA repair, bacterial RecFOR pathway	DNA recombination and repair protein RecO	3	-31.67	68.24	91.67
DNA Metabolism	DNA replication	DNA topoisomerases, Type II, ATP-dependent	DNA topoisomerase VI subunit A (EC 5.99.1.3)	3	-18.00	63.44	66.33
DNA Metabolism	DNA uptake, competence	Gram Positive Competence	Late competence protein ComEC, DNA transport	3	-64.33	70.90	174.00
DNA Metabolism	DNA uptake, competence	Late competence	Late competence protein ComEC, DNA transport	3	-64.33	70.90	174.00
Respiration	Electron accepting reactions	Anaerobic respiratory reductases	CoB--CoM heterodisulfide reductase subunit C (EC 1.8.98.1)	3	-53.00	77.68	120.67
Respiration	Electron accepting reactions	Anaerobic respiratory reductases	Electron transfer flavoprotein-ubiquinone oxidoreductase (EC 1.5.5.1)	3	-69.67	67.05	188.00
Respiration	Electron accepting reactions	Terminal cytochrome C oxidases	Alternative cytochrome c oxidase polypeptide CoxM (EC 1.9.3.1)	3	-42.33	63.31	113.00
Respiration	Electron accepting reactions	Terminal cytochrome C oxidases	Alternative cytochrome c oxidase polypeptide CoxP (EC 1.9.3.1)	3	-23.00	69.26	67.67
Respiration	Electron accepting reactions	Ubiquinone Menaquinone-cytochrome c reductase complexes	Ubiquinol-cytochrome C reductase iron-sulfur subunit (EC 1.10.2.2)	3	-23.33	70.71	67.33
Respiration	Electron donating reactions	CO Dehydrogenase	Carbon monoxide dehydrogenase F protein	3	-20.67	62.37	73.33
Respiration	Electron donating reactions	H2:CoM-S-S-HTP oxidoreductase	CoB--CoM heterodisulfide reductase subunit C (EC 1.8.98.1)	3	-53.00	77.68	120.67
Respiration	Electron donating reactions	Respiratory Complex I	NAD(P)H-quinone oxidoreductase subunit 3 (EC 1.6.5.2)	3	-26.67	65.50	82.33
Respiration	Electron donating reactions	Respiratory Complex I	NADH-ubiquinone oxidoreductase chain G (EC 1.6.5.3)	3	-52.33	70.44	131.00
Respiration	Electron donating reactions	Succinate dehydrogenase	Succinate dehydrogenase cytochrome b-556 subunit	3	-26.33	73.71	67.33
Clustering-based subsystems	Fatty acid metabolic cluster	COG1399	Malonyl CoA-acyl carrier protein transacylase (EC 2.3.1.39)	3	-31.33	62.53	109.33
Fatty Acids, Lipids, and Isoprenoids	Fatty acids	Fatty Acid Biosynthesis FASII	Biotin carboxyl carrier protein of acetyl-CoA carboxylase	3	-19.00	82.28	55.33
Fatty Acids, Lipids, and Isoprenoids	Fatty acids	Fatty Acid Biosynthesis FASII	Malonyl CoA-acyl carrier protein transacylase (EC 2.3.1.39)	3	-31.33	62.53	109.33
Carbohydrates	Fermentation	Acetyl-CoA fermentation to Butyrate	Electron transfer flavoprotein-ubiquinone oxidoreductase (EC 1.5.5.1)	3	-69.67	67.05	188.00
Carbohydrates	Fermentation	Fermentations: Mixed acid	Sugar/maltose fermentation stimulation protein homolog	3	-13.67	64.73	58.33
Motility and Chemotaxis	Flagellar motility in Prokaryota	Flagellar motility	Flagellar biosynthesis protein FlhA	3	-57.00	63.95	167.67
Motility and Chemotaxis	Flagellar motility in Prokaryota	Flagellar motility	Flagellar motor rotation protein MotA	3	-48.50	63.08	135.00
Motility and Chemotaxis	Flagellar motility in Prokaryota	Flagellum	Flagellar biosynthesis protein FlhA	3	-57.00	63.95	167.67
Motility and Chemotaxis	Flagellar motility in Prokaryota	Flagellum	Flagellar hook-associated protein FlgK	3	-9.00	67.13	46.33
Motility and Chemotaxis	Flagellar motility in Prokaryota	Flagellum	Flagellar motor rotation protein MotA	3	-48.50	63.08	135.00
Cofactors, Vitamins, Prosthetic Groups, Pigments	Folate and pterines	5-FCL-like protein	Dihydrolipoamide dehydrogenase (EC 1.8.1.4)	3	-57.33	64.32	166.67
Cofactors, Vitamins, Prosthetic Groups, Pigments	Folate and pterines	5-FCL-like protein	Isocitrate dehydrogenase [NADP] (EC 1.1.1.42)	3	-87.33	74.76	205.67
Cofactors, Vitamins, Prosthetic Groups, Pigments	Folate and pterines	Folate Biosynthesis	2-amino-4-hydroxy-6-hydroxymethyldihydropteridine pyrophosphokinase (EC 2.7.6.3)	3	-18.00	68.71	63.67
Cofactors, Vitamins, Prosthetic Groups, Pigments	Folate and pterines	Methanopterin biosynthesis2	2-amino-4-hydroxy-6-hydroxymethyldihydropteridine pyrophosphokinase (EC 2.7.6.3)	3	-18.00	68.71	63.67
Cofactors, Vitamins, Prosthetic Groups, Pigments	Folate and pterines	Molybdenum cofactor biosynthesis	Molybdenum ABC transporter, periplasmic molybdenum-binding protein ModA (TC 3.A.1.8.1)	3	-40.00	70.67	111.00
Cofactors, Vitamins, Prosthetic Groups, Pigments	Folate and pterines	Pterin carbinolamine dehydratase	Maleylacetoacetate isomerase (EC 5.2.1.2)	3	-13.33	67.31	55.67
Cofactors, Vitamins, Prosthetic Groups, Pigments	Folate and pterines	Pterin metabolism 3	2-amino-4-hydroxy-6-hydroxymethyldihydropteridine pyrophosphokinase (EC 2.7.6.3)	3	-18.00	68.71	63.67
Cofactors, Vitamins, Prosthetic Groups, Pigments	Folate and pterines	Pterin metabolism 3	COG1565: Uncharacterized conserved protein	3	-17.67	64.60	67.00
Cofactors, Vitamins, Prosthetic Groups, Pigments	Folate and pterines	Pterin metabolism 3	Maleylacetoacetate isomerase (EC 5.2.1.2)	3	-13.33	67.31	55.67
Cofactors, Vitamins, Prosthetic Groups, Pigments	Folate and pterines	YgfZ	2-amino-4-hydroxy-6-hydroxymethyldihydropteridine pyrophosphokinase (EC 2.7.6.3)	3	-18.00	68.71	63.67
Cofactors, Vitamins, Prosthetic Groups, Pigments	Folate and pterines	YgfZ	Chorismate synthase (EC 4.2.3.5)	3	-60.33	87.67	132.67
Cofactors, Vitamins, Prosthetic Groups, Pigments	Folate and pterines	YgfZ	Dihydroorotate dehydrogenase, catalytic subunit (EC 1.3.3.1)	3	-57.00	65.94	163.67
Cofactors, Vitamins, Prosthetic Groups, Pigments	Folate and pterines	YgfZ	Gamma-glutamyl phosphate reductase (EC 1.2.1.41)	3	-111.00	80.95	251.00
Cofactors, Vitamins, Prosthetic Groups, Pigments	Folate and pterines	YgfZ	Queuosine Biosynthesis QueC ATPase	3	-51.00	67.36	147.00
Cell Wall and Capsule	Gram-Negative cell wall components	KDO2-Lipid A biosynthesis	Lipopolysaccharide ABC transporter, ATP-binding protein LptB	3	-38.67	62.37	131.00
Cell Wall and Capsule	Gram-Negative cell wall components	Lipid A-Ara4N pathway ( Polymyxin resistance )	UDP-4-amino-4-deoxy-L-arabinose--oxoglutarate aminotransferase (EC 2.6.1.-)	3	-21.50	63.30	78.50
Cell Wall and Capsule	Gram-Negative cell wall components	Lipopolysaccharide assembly	Lipopolysaccharide ABC transporter, ATP-binding protein LptB	3	-38.67	62.37	131.00
Cell Wall and Capsule	Gram-Negative cell wall components	Lipopolysaccharide assembly	Outer membrane protein assembly factor YaeT precursor	3	-68.67	71.03	157.33
Cell Wall and Capsule	Gram-Negative cell wall components	Lipopolysaccharide-related cluster in Alphaproteobacteria	TldE/PmbA protein, part of proposed TldE/TldD proteolytic complex (PMID 12029038)	3	-65.33	71.83	163.00
Cell Wall and Capsule	Gram-Negative cell wall components	Outer membrane	Outer membrane protein assembly factor YaeT precursor	3	-68.67	71.03	157.33
Cell Wall and Capsule	Gram-Positive cell wall components	Teichoic and lipoteichoic acids biosynthesis	2-C-methyl-D-erythritol 4-phosphate cytidylyltransferase (EC 2.7.7.60)	3	-18.67	68.52	71.33
Stress Response	Heat shock	Heat shock dnaK gene cluster extended	Heat shock protein GrpE	3	-24.33	60.77	83.67
Stress Response	Heat shock	Heat shock dnaK gene cluster extended	Heat-inducible transcription repressor HrcA	3	-18.67	66.57	68.00
Stress Response	Heat shock	Heat shock dnaK gene cluster extended	MiaB family protein, possibly involved in tRNA or rRNA modification	3	-59.33	72.41	152.33
Stress Response	Heat shock	Heat shock dnaK gene cluster extended	Ribonuclease PH (EC 2.7.7.56)	3	-47.67	63.74	150.33
Amino Acids and Derivatives	Histidine Metabolism	Histidine Biosynthesis	ATP phosphoribosyltransferase catalytic subunit (EC 2.4.2.17)	3	-31.67	70.22	93.00
Amino Acids and Derivatives	Histidine Metabolism	Histidine Biosynthesis	Histidinol-phosphatase (EC 3.1.3.15)	3	-44.75	69.48	118.25
Amino Acids and Derivatives	Histidine Metabolism	Histidine Biosynthesis	Imidazole glycerol phosphate synthase amidotransferase subunit (EC 2.4.2.-)	3	-31.33	62.24	103.00
Amino Acids and Derivatives	Histidine Metabolism	Histidine Biosynthesis	Imidazoleglycerol-phosphate dehydratase (EC 4.2.1.19)	3	-23.33	61.46	94.00
Clustering-based subsystems	Hypothetical associated with RecF	Hypothetical Coupled to RecF	DNA recombination and repair protein RecF	3	-21.00	66.77	74.67
Clustering-based subsystems	Hypothetical lipase related to Phosphatidate metabolism	CBSS-316407.3.peg.1371	CDP-diacylglycerol--glycerol-3-phosphate 3-phosphatidyltransferase (EC 2.7.8.5)	3	-10.67	65.74	48.67
Sulfur Metabolism	Inorganic sulfur assimilation	Inorganic Sulfur Assimilation	Adenylylsulfate kinase (EC 2.7.1.25)	3	-47.33	71.93	126.00
Clustering-based subsystems	Isoprenoid/cell wall biosynthesis: PREDICTED UNDECAPRENYL DIPHOSPHATE PHOSPHATASE	CBSS-83331.1.peg.3039	Intramembrane protease RasP/YluC, implicated in cell division based on FtsL cleavage	3	-17.00	67.46	61.25
[truncated: 1,835 more rows]

## Sheet: CO2 fixation
Table S4.5.5. Genes involved in CO2 fixation via Photorespiration
level 1	level 2	level 3	function	# hits
Carbohydrates	CO2 fixation	Photorespiration (oxidative C2 cycle)	Serine hydroxymethyltransferase (EC 2.1.2.1)	12
Carbohydrates	CO2 fixation	Photorespiration (oxidative C2 cycle)	Glycine dehydrogenase [decarboxylating] (glycine cleavage system P1 protein) (EC 1.4.4.2)	8
Carbohydrates	CO2 fixation	Photorespiration (oxidative C2 cycle)	Glycine dehydrogenase [decarboxylating] (glycine cleavage system P2 protein) (EC 1.4.4.2)	8
Carbohydrates	CO2 fixation	Photorespiration (oxidative C2 cycle)	Glycine cleavage system H protein	6
Carbohydrates	CO2 fixation	Photorespiration (oxidative C2 cycle)	Glycolate dehydrogenase (EC 1.1.99.14), subunit GlcD	6
Carbohydrates	CO2 fixation	Photorespiration (oxidative C2 cycle)	L-alanine:glyoxylate aminotransferase (EC 2.6.1.44)	6
Carbohydrates	CO2 fixation	Photorespiration (oxidative C2 cycle)	Serine--glyoxylate aminotransferase (EC 2.6.1.45)	6
Carbohydrates	CO2 fixation	Photorespiration (oxidative C2 cycle)	Aminomethyltransferase (glycine cleavage system T protein) (EC 2.1.2.10)	5
Carbohydrates	CO2 fixation	Photorespiration (oxidative C2 cycle)	D-Lactate dehydrogenase, cytochrome c-dependent (EC 1.1.2.4)	5
Carbohydrates	CO2 fixation	Photorespiration (oxidative C2 cycle)	Glycolate dehydrogenase (EC 1.1.99.14), iron-sulfur subunit GlcF	5
Carbohydrates	CO2 fixation	Photorespiration (oxidative C2 cycle)	Hydroxypyruvate reductase (EC 1.1.1.81)	5
Carbohydrates	CO2 fixation	Photorespiration (oxidative C2 cycle)	Malate synthase (EC 2.3.3.9)	5
Carbohydrates	CO2 fixation	Photorespiration (oxidative C2 cycle)	Glycolate dehydrogenase (EC 1.1.99.14), FAD-binding subunit GlcE	4
Carbohydrates	CO2 fixation	Photorespiration (oxidative C2 cycle)	Dihydrolipoamide dehydrogenase (EC 1.8.1.4)	3
Carbohydrates	CO2 fixation	Photorespiration (oxidative C2 cycle)	2-hydroxy-3-oxopropionate reductase (EC 1.1.1.60)	2
Carbohydrates	CO2 fixation	Photorespiration (oxidative C2 cycle)	2-oxoglutarate/malate translocator	2
Carbohydrates	CO2 fixation	Photorespiration (oxidative C2 cycle)	Ribulose bisphosphate carboxylase large chain (EC 4.1.1.39)	1
Carbohydrates	CO2 fixation	Photorespiration (oxidative C2 cycle)	Ribulose bisphosphate carboxylase small chain (EC 4.1.1.39)	1
Total				90
Table S4.5.6. Genes involved in CO2 fixation via reductive tricarboxylic acid cycle
level 1	level 2	level 3	function	# hits
Carbohydrates	Central carbohydrate metabolism	TCA Cycle	Succinate dehydrogenase flavoprotein subunit (EC 1.3.99.1)	12
Carbohydrates	Central carbohydrate metabolism	TCA Cycle	Aconitate hydratase (EC 4.2.1.3)	11
Carbohydrates	Central carbohydrate metabolism	TCA Cycle	Citrate synthase (si) (EC 2.3.3.1)	9
Carbohydrates	Central carbohydrate metabolism	TCA Cycle	Fumarate hydratase class II (EC 4.2.1.2)	7
Carbohydrates	Central carbohydrate metabolism	TCA Cycle	Succinate dehydrogenase iron-sulfur protein (EC 1.3.99.1)	7
Carbohydrates	Central carbohydrate metabolism	TCA Cycle	Succinyl-CoA ligase [ADP-forming] beta chain (EC 6.2.1.5)	7
Carbohydrates	Central carbohydrate metabolism	TCA Cycle	Malate dehydrogenase (EC 1.1.1.37)	5
Carbohydrates	Central carbohydrate metabolism	TCA Cycle	Fumarate hydratase class I, aerobic (EC 4.2.1.2)	4
Carbohydrates	Central carbohydrate metabolism	TCA Cycle	Succinyl-CoA ligase [ADP-forming] alpha chain (EC 6.2.1.5)	4
Carbohydrates	Central carbohydrate metabolism	TCA Cycle	Dihydrolipoamide dehydrogenase (EC 1.8.1.4)	3
Carbohydrates	Central carbohydrate metabolism	TCA Cycle	Isocitrate dehydrogenase [NADP] (EC 1.1.1.42)	3
Carbohydrates	Central carbohydrate metabolism	TCA Cycle	2-oxoglutarate dehydrogenase E1 component (EC 1.2.4.2)	2
Carbohydrates	Central carbohydrate metabolism	TCA Cycle	Dihydrolipoamide succinyltransferase component (E2) of 2-oxoglutarate dehydrogenase complex (EC 2.3.1.61)	2
Carbohydrates	Central carbohydrate metabolism	TCA Cycle	Isocitrate dehydrogenase [NAD] (EC 1.1.1.41)	2
Carbohydrates	Central carbohydrate metabolism	TCA Cycle	Dihydrolipoamide dehydrogenase of pyruvate dehydrogenase complex (EC 1.8.1.4)	1
Carbohydrates	Central carbohydrate metabolism	TCA Cycle	Putative malate dehydrogenase (EC 1.1.1.37), similar to archaeal MJ1425	1
Total				80
Table S4.5.7. Genes involved in CO2 fixation via Calvin-Benson cycle
level 1	level 2	level 3	function	# hits
Carbohydrates	CO2 fixation	Calvin-Benson cycle	Fructose-1,6-bisphosphatase, GlpX type (EC 3.1.3.11)	4
Carbohydrates	CO2 fixation	Calvin-Benson cycle	Fructose-1,6-bisphosphatase, type V, archaeal (EC 3.1.3.11)	5
Carbohydrates	CO2 fixation	Calvin-Benson cycle	Fructose-bisphosphate aldolase class II (EC 4.1.2.13)	1
Carbohydrates	CO2 fixation	Calvin-Benson cycle	NAD-dependent glyceraldehyde-3-phosphate dehydrogenase (EC 1.2.1.12)	6
Carbohydrates	CO2 fixation	Calvin-Benson cycle	Phosphoglycerate kinase (EC 2.7.2.3)	11
Carbohydrates	CO2 fixation	Calvin-Benson cycle	Phosphoribulokinase (EC 2.7.1.19)	1
Carbohydrates	CO2 fixation	Calvin-Benson cycle	Ribose 1,5-bisphosphate or 5-ribose-1,2-cyclic phosphate dehydrogenase	2
Carbohydrates	CO2 fixation	Calvin-Benson cycle	Ribose 5-phosphate isomerase A (EC 5.3.1.6)	2
Carbohydrates	CO2 fixation	Calvin-Benson cycle	Ribose 5-phosphate isomerase B (EC 5.3.1.6)	3
Carbohydrates	CO2 fixation	Calvin-Benson cycle	Ribulose bisphosphate carboxylase large chain (EC 4.1.1.39)	1
Carbohydrates	CO2 fixation	Calvin-Benson cycle	Ribulose bisphosphate carboxylase small chain (EC 4.1.1.39)	1
Carbohydrates	CO2 fixation	Calvin-Benson cycle	Ribulose-phosphate 3-epimerase (EC 5.1.3.1)	3
Carbohydrates	CO2 fixation	Calvin-Benson cycle	Transketolase (EC 2.2.1.1)	6
Carbohydrates	CO2 fixation	Calvin-Benson cycle	Transketolase, C-terminal section (EC 2.2.1.1)	2
Carbohydrates	CO2 fixation	Calvin-Benson cycle	Transketolase, N-terminal section (EC 2.2.1.1)	2
Carbohydrates	CO2 fixation	Calvin-Benson cycle	Triosephosphate isomerase (EC 5.3.1.1)	4
Total				54
[truncated: 21 more rows]

## Sheet: Respiration
Table S4.5.10. Genes involved in respiration
[truncated: 150 more rows]
